# Supplementary material for: Metformin use and its effect on survival in diabetic patients with advanced non-small cell lung cancer
Source: BMC Cancer. 2016 Aug 12;16:633. doi: 10.1186/s12885-016-2658-6 (PMC4983059; doi:10.1186/s12885-016-2658-6)
Supplement: Additional file 1: — Dataset supporting the conclusion of this article. (XLSX 115 kb) [file 12885_2016_2658_MOESM1_ESM.xlsx]

## Sheet: Sheet1
Age (0:<60,1:>61)	Exposure (1: Tobacco[T], 2: wood smoke[WS], 3:T+WS, 4:Asbestos[AA], 5: T+AA, 6: WS+AA, 7: T+WS+AA	ECOG	Efussion (0: Absent, 1: Present)	Dyspnea (0: Absent, 1: Present)	Cough (0: Absent, 1: Present)	Weight loss (0: Absent, 1: Present)	Hemoptisis (0: Absent, 1: Present)	Pleuritic Pain (0: Absent, 1: Present)	QT (0: No, 1: Yes)	Insulin (dose)	Glibenclamide (dose)	Other tx (dose)	Baseline Glucose >126 (0: No, 1: yes)	Follow up Glucose >140 (0: No, 1: Yes)	STATUS (0: Alive, 1: Dead)	EGFR (0: Absent, 1: Present)	BMI (1: <24.9, 2:>25-29.9, 3:>30)	KRAS_MUT (0:Absent, 1:present)	Diabetes Mellitus (0: Absent, 1: Present)	Mean glucose	ECOG (1:0-1, 2 2-3)	Control (0:improper, 1:proper)	Cases_Vs_Controls (1: proper control, 2: improper control, 3: Non-diabetic)	OS	Metformin (0:No, 1:Yes)	Glibenclamide (0:No, 1:Yes)	Insulin (0:No, 1:Yes)	Other Tx (0:No, 1:Yes)	Dose_METFORMIN	Met_treatment 0: No Metformin, 1: Metformin alone, 2: combination	Clinical Stage (1: I, 2: II, 3: IIIA, 4: IIIB, 5: IV)
0	1	1	0	1	0	1	0	0	0				1	1	0		1		1	204.667	1	0	2	1.05133	1	0	0	0	1500	1	5
1	2	1	0	0	1	0	0	1	1				1	1	0		1		1	175	1	0	2	15.4415	1	0	0	0	1500	1	5
1	0	1	1	1	1	1	0	1	1				1	0	1		2		1	127	1	1	1	28.1561	1	0	0	0	1500	1	5
1	6	1	0	0	1	0	1	0	1	25			1	1	0	1	2		1	251	1	0	2	8.93634	1	0	1	0	1500	2	3
1	6	2	0	1	1	0	0	0	0				1	1	0	0	1		1	173	2	0	2	3.38398	1	0	0	0	1500	1	5
1	3	1	0	1	1	1	0	0	1		10		1	1	0	0	2	0	1	143.667	1	0	2	49.3799	1	1	0	0	1500	2	5
0	5	1	1	0	1	1	0	1	1		10		0	0	1		2		1	105.667	1	1	1	5.02669	1	1	0	0	1500	2	5
1	1	1	0	0	0	0	0	1	1				0	0	0		2		1	112	1	1	1	16.3614	1	0	0	0	1500	1	5
1	0	1	0	0	0	0	0	0	1				0	0	0		2		1	104	1	1	1	1.21561	1	0	0	0	1500	1	4
1	2	1	1	1	1	1	0	1	1		10		1	1	1		1		1	236.667	1	0	2	12.1232	1	1	0	0	1000	2	5
0	2	1	0	0	0	0	0	0	1		10		1	1	1	1	1		1	126.667	1	1	1	1.83984	1	1	0	0	1000	2	5
1	2	1	0	0	1	1	0	0	0		5		1	1	0	1	1	0	1	150.667	1	0	2	12.8131	1	1	0	0	1000	2	5
1	0	1	0	1	1	1	0	1	1		10		0	0	1		1		1	115	1	1	1	6.01232	1	1	0	0	1000	2	5
1	1	2	0	0	0	1	0	1	1		10		0	0	1	0	1	0	1	185.333	2	0	2	12.7474	1	1	0	0	1000	2	5
1	3	1	1	1	1	1	0	1	1		10		1	1	1		1		1	206.333	1	0	2	0.755647	1	1	0	0	1000	2	4
1	0	1	1	1	1	1	0	1	0				1	0	0	1	1		1	165	1	0	2	0.295688	1	0	0	0	1000	1	5
0	1	1	0	0	1	0	0	0	1		10		1	0	0	0	2		1	158.333	1	0	2	9.7577	1	1	0	0	1000	2	5
0	1	1	1	1	0	1	0	1	1				1	1	0	0	2		1	137.333	1	0	2	8.70637	1	0	0	0	1000	1	4
1	2	0	0	0	0	1	0	0	1		10		1	1	1		2		1	165.667	1	0	2	1.08419	1	1	0	0	1000	2	4
0	1	1	1	1	1	0	0	1	1		5		1	1	1		2		1	296.333	1	0	2	0.722793	1	1	0	0	1000	2	5
0	1	2	0	0	0	0	0	0	1		10		0	0	1		1		1	113.667	2	1	1	5.8152	1	1	0	0	1000	2	5
1	1	1	0	1	1	0	1	0	1		10		0	0	0		1		1	110	1	1	1	7.09651	1	1	0	0	1000	2	5
1	1	1	0	0	0	0	0	0	0		10		1	1	1		1		1	248	1	0	2	1.05133	1	1	0	0	1000	2	5
1	1	0	0	1	1	1	1	1	1		10		1	1	1		1		1	203.667	1	0	2	7.68788	1	1	0	0	1000	2	5
0	2	1							1				0	0	0	1	2		1	89.6667	1	1	1	10.0534	1	0	0	0	1000	1	5
0	1	2	0	0	1	1	0	0	1		10		1	1	0		1		1	132.333	2	0	2	8.9692	1	1	0	0	1000	2	5
0	1	1	1	1	1	0	0	0	1				0	0	0		2		1	132	1	0	2	4.86242	1	0	0	0	1000	1	5
1	2	1	0	0	1	1	0	0	1		5		1	1	0		1		1	154	1	0	2	3.25257	1	1	0	0	850	2	3
1	2	1	0	1	1	0	0	0	1			50	0	0	0	1	1		1	96.3333	1	1	1	10.6448	1	0	0	1	850	2	5
1	1	1	0	0	1	1	0	1	1			50	1	1	1	0	2		1	141	1	0	2	0.131417	1	0	0	1	850	2	4
1	0	2	0	1	1	1	0	0	0				0	0	1	1	1		1	121.333	2	1	1	0.62423	1	0	0	0	850	1	5
1	2	3	0	0	0	0	0	0	0		5		1	1	1	1	1	0	1	190	2	0	2	7.85216	1	1	0	0	850	2	4
0	1	2	1	0	1	0	0	0	1				0	0	0		1		1	100.333	2	1	1	20.1068	1	0	0	0	850	1	5
0	2	3	0	0	0	1	0	0	0				1	0	1		1		1	134	2	0	2	0.295688	1	0	0	0	850	1	5
1	0	1	0	1	1	0	0	0	1				0	0	0	1	1		1	96.3333	1	1	1	40.9035	1	0	0	0	850	1	5
1	1	1	0	0	1	1	0	0	1				1	1	1		1		1	186	1	0	2	13.8973	1	0	0	0	850	1	5
1	1	1	1	1	1	1	1	0	1	30			1	1	1		1		1	319.667	1	0	2	3.31827	1	0	1	0	850	2	4
0	3	1	1	1	1	1	1	1	0		5		1	0	0		1		1	126	1	1	1	0.459959	1	1	0	0	850	2	4
1	1	1	0	0	0	0	0	0	1				0	0	0	0	1		1	202	1	0	2	12.7146	1	0	0	0	850	1	5
0	1	1	0	0	0	1	0	0	0		5		0	0	1		1		1	362	1	0	2	1.01848	1	1	0	0	850	2	5
1	3	1	0	0	0	1	0	0	1				0	0	0		2		1	114.333	1	1	1	14.4559	1	0	0	0	850	1	5
1	3	2	1	1	1	0	1	0	0				1	1	1		2		1	147.333	2	0	2	0.788501	1	0	0	0	850	1	5
0	2	1	1	1	1	1	0	0	1				1	1	0		2		1	143	1	0	2	3.74538	1	0	0	0	850	1	5
0	1	1	0	1	1	1	0	1	1	5			0	0	0		2		1	146.333	1	0	2	2.23409	1	0	1	0	850	2	4
0	1	1	1	1	1	0	0	0	1				1	1	1	0	2	0	1	142.333	1	0	2	12.7803	1	0	0	0	850	1	5
1	2	1	0	1	1	1	0	1	1				0	0	0		2		1	146	1	0	2	0.821355	1	0	0	0	850	1	5
1	0	2	1	1	1	0	0	0	1				1	1	0		3		1	249.667	2	0	2	9.88912	1	0	0	0	850	1	5
1	0	0	1	1	0	0	0	1	1	15			1	1	1	1	3	0	1	160	1	0	2	15.8029	1	0	1	0	850	2	4
1	0	1	0	0	0	1	0	0	1				1	1	0	1	3		1	120.667	1	1	1	4.59959	1	0	0	0	850	1	5
1	0	1	0	1	1	0	0	0	1				1	1	1	1	3	0	1	145	1	0	2	27.3347	1	0	0	0	850	1	5
1	2	0	0	1	1	0	0	0	1		5		1	1	0	0	3		1	193	1	0	2	28.4846	1	1	0	0	850	2	4
0	1	1	1	1	0	0	0	0	1				1	0	0	1	3	0	1	121.667	1	1	1	110.653	1	0	0	0	850	1	5
1	2	1	0	1	1	1	0	0	0				0	0	0		3		1	118.333	1	1	1	2.06982	1	0	0	0	850	1	5
0	3	1	1	1	1	0	0	0	1				1	0	0		3		1	119	1	1	1	11.7618	1	0	0	0	850	1	3
1	1	1	1	0	0	0	0	1	1				0	0	1		1		1	133.333	1	0	2	10.5791	1	0	0	0	850	1	5
0	7	1	0	0	1	0	0	0	1				0	0	0		2		1	102	1	1	1	48.0657	1	0	0	0	850	1	5
0	1	2	0	1	0	0	0	0	1				0	0	1	0	1	0	1	163.333	2	0	2	16.4271	1	0	0	0	850	1	4
1	1	1	0	0	1	0	1	0	1				0	0	1		2		1	98.3333	1	1	1	14.9487	1	0	0	1	850	2	5
1	1	1	0	1	1	1	0	0	1		5		1	1	0		1		1	205.667	1	0	2	7.0308	1	1	0	0	850	2	5
1	3	1	0	0	0	0	0	1	1				1	1	1		1		1	178.333	1	0	2	25.6263	1	0	0	0	850	1	3
1	1	1	0	1	1	1	0	0	0	2			0	0	0		1		1	98	1	1	1	8.24641	1	0	1	0	850	2	5
1	3	0	1	0	1	1	0	1	1				1	0	1		1		1	172.333	1	0	2	4.86242	1	0	0	0	850	1	5
1	0	2	1	1	1	0	0	0	1				1	1	0	0	1		1	211.667	2	0	2	0.755647	1	0	0	0	850	1	5
1	3	1	1	1	1	0	0	0	1				1	1	0		2		1	159	1	0	2	2.03696	1	0	0	0	850	1	5
0	3	0	0	1	1	0	1	0	1		5		1	1	0		2		1	127.333	1	1	1	12.4846	1	1	0	0	850	2	5
1	1	0	0	0	1	0	0	1	1	20			1	1	0		2		1	178.333	1	0	2	53.3224	1	0	1	0	850	2	5
1	1	0	0	0	1	0	0	0	1				1	1	1		3		1	159.667	1	0	2	2.23409	1	0	0	0	850	1	5
1	3	1	0	0	1	0	0	0	1				0	0	0		3		1	119.667	1	1	1	13.6016	1	0	0	0	850	1	5
0	1	1	1	0	0	0	0	0	1				0	0	0		1		1	101.333	1	1	1	43.039	1	0	0	0	850	1	5
1	1	1	0	1	1	1	0	1	1				1	1	0		1		1	134.667	1	0	2	2.00411	1	0	0	0	850	1	4
1	1	2	0	0	1	0	0	1	0				1	1	0		2		1	142.667	2	0	2	1.74127	1	0	0	0	850	1	4
1	6	1	0	0	1	0	0	0	1		5		1	1	1		2		1	157.333	1	0	2	43.9261	1	1	0	0	850	2	4
1	6	1	1	1	1	1	0	1	0		5	4	1	1	0		1		1	281.667	1	0	2	4.10678	1	1	0	1	500	2	5
1	1	1	1	1	0	0	0	1	1				1	0	0	0	1	1	1	130.667	1	0	2	4.3039	1	0	0	0	500	1	5
1	1	3	1	1	0	1	0	0	1		5		1	1	1				1	233.333	2	0	2	0.755647	1	1	0	0	500	2	5
1	2	0	1	1	1	1	1	0	1		5		1	1	0		1		1	183.333	1	0	2	9.65914	1	1	0	0	500	2	5
0	1	0	0	1	1	0	0	0	1		5		0	0	0		1		1	109.333	1	1	1	34.2012	1	1	0	0	500	2	5
0	2	3		1	1	1	0	0	0		5		1	1	0	1	1	0	1	241	2	0	2	0.985626	1	1	0	0	500	2	5
1	2	1	1	1	1	1	0	1	1		5		1	1	1	0	1		1	192	1	0	2	24.345	1	1	0	0	500	2	5
0	1	0	0	1	1	1	0	0	1				1	1	0		1		1	206.333	1	0	2	0.459959	1	0	0	0	500	1	4
1	5	1	1	1	1	0	0	0	0	18			1	1	0	1	1		1	159	1	0	2	5.68378	1	0	1	0	500	2	5
0	5	0	0	0	1	1	0	0	1		5		0	0	1		1		1	195	1	0	2	15.2115	1	1	0	0	500	2	5
0	0	1	0	0	1	0	0	1	1				0	0	1	1	1		1	100.333	1	1	1	14.2587	1	0	0	0	500	1	4
1	3	2	0	1	1	1	0	1	0		5		1	1	0	0	1		1	148.667	2	0	2	2.33265	1	1	0	0	500	2	5
1	3	1	0	0	1	0	0	1	1				0	0	0	0	1	0	1	83.6667	1	1	1	6.40657	1	0	0	0	500	1	5
1	2	1	0	0	1	0	1	0	0		5		0	0	0	1	1	0	1	99.3333	1	1	1	14.5216	1	1	0	0	500	2	5
1	2	0	0	0	1	1	1	1	1		5		1	1	0		1		1	92.6667	1	1	1	2.10267	1	1	0	0	500	2	5
1	2	1	0	0	1	1	0	0	1	20			0	0	1		1		1	124	1	1	1	26.9405	1	0	1	0	500	2	4
0	2	1	0	0	0	0	0	0	1				1	1	0	1	2		1	128	1	1	1	5.38809	1	0	0	0	500	1	4
1	2	1	0	0	1	1	1	0	1		5		1	1	0	1	2		1	137.667	1	0	2	48.2628	1	1	0	0	500	2	5
0	0	1	0	0	1	0	0	0	1				0	0	0		2		1	97.3333	1	1	1	2.10267	1	0	0	0	500	1	5
1	1	1	0	1	1	0	1	0	1				1	0	1		2		1	109.667	1	1	1	10.0862	1	0	0	0	500	1	5
1	2	1	0	1	0	1	0	0	1				1	1	0		2		1	148.667	1	0	2	8.67351	1	0	0	0	500	1	5
1	2	1	0	0	0	0	0	0	1		10		0	0	1		2		1	139.333	1	0	2	15.9343	1	1	0	0	500	2	3
1	4	1	0	1	1	0	0	0	1		5		1	1	0	0	2	0	1	149.333	1	0	2	8.37782	1	1	0	0	500	2	5
1	0	0	0	1	1	0	0	0	1		5		1	1	1	0	2	0	1	270.667	1	0	2	48.2957	1	1	0	0	500	2	5
1	2	2	1	1	0	1	0	0	1				1	1	0		2		1	122	2	1	1	40.7392	1	0	0	0	500	1	4
1	7	1	0	0	0	0	0	0	1				1	1	0	1	3		1	163.333	1	0	2	6.89938	1	0	0	0	500	1	5
1	1	1	0	0	0	0	0	0	1				0	0	0		3		1	108.333	1	1	1	33.4784	1	0	0	0	500	1	3
1	2	1	0	0	0	0	0	0	1		5		0	0	0	1	3	0	1	108.667	1	1	1	65.7413	1	1	0	0	500	2	5
1	1	1	0	1	1	0	0	0	0				1	1	1		3		1	146.333	1	0	2	2.92402	1	0	0	0	500	1	5
0	1	1	1	1	1	0	0	1	1		10		1	1	0		2		1	187.667	1	0	2	3.35113	1	1	0	0	500	2	5
1	1	2	0	0	1	0	0	0	1		5		0	0	1	0	1	0	1	176.667	2	0	2	4.50103	1	1	0	0	500	2	5
0	1	1	0	0	1	1	1	0	1		5		0	0	0		1		1	97.6667	1	1	1	11.9589	1	1	0	0	500	2	4
1	5	1	0	1	1	0	0	1	1				1	1	0		2		1	145	1	0	2	3.35113	1	0	0	0	500	1	5
1	1	1	0	0	0	0	0	0	1				0	0	0		3		1	120.333	1	1	1	6.96509	1	0	0	0	500	1	5
0	6	1	0	0	0	1	0	0	1	37			1	0	0		2		1	145.667	1	0	2	18.694	1	0	1	0	500	2	3
1	4	2	1	1	0	0	0	1	1		5		0	0	0		1		1	215	2	0	2	16.9199	1	1	0	0	500	2	5
1	3	1	0	1	1	1	0	0	1		5		0	0	0	1	1		1	262.667	1	0	2	6.53799	1	1	0	0	500	2	5
0	6	1	0	0	1	0	1	1	1				0	0	0		3		1	118	1	1	1	38.8008	1	0	0	0	500	1	5
1	1	1	0	1	1	1	1	1	1		5		1	1	1		1		1	171.667	1	0	2	3.05544	1	1	0	0	500	2	5
1	6	1	1	0	1	1	0	1	0				0	0	0				1	137.333	1	0	2	0.065708	0	0	0	0		0	4
1	0	1	0	1	1	1	0	0	1			30	0	0	0		1		1	117.667	1	1	1	29.076	0	0	0	3		0	4
1	2	1	1	0	0	0	0	0	1			50	1	0	1	1	1	0	1	117.333	1	1	1	40.4764	0	0	0	2		0	5
1	1	1	1	0	0	1	0	0	1			150	1	1	1	1	1		1	198	1	0	2	40.9035	0	0	0	2		0	5
0	1	1	0	1	1	0	0	0	1				0	0	1		2		1	108	1	1	1	16.9856	0	0	0	2		0	4
0	0	2	0	0	0	0	0	0	0			50	1	1	0		3		1	249.667	2	0	2	1.01848	0	0	0	2		0	4
1	1	2	0	0	1	0	0	0	1				1	0	0	0	1	1	1	139.333	2	0	2	15.1129	0	0	0	0		0	4
0	1	3	0	1	1	1	0	1	1				1	0	0	0	1	1	1	150.333	2	0	2	5.05955	0	0	0	0		0	5
1	3	1	0	0	1	1	0	0	1	25			1	0	0	1	1		1	230	1	0	2	6.76797	0	0	1	0		0	5
1	3	1	1	1	1	1	0	0	0				0	0	0		1		1	104.667	1	1	1	5.74949	0	0	0	0		0	5
1	1	1	0	0	0	1	0	1	0				1	1	0		1		1	177	1	0	2	0.394251	0	0	0	0		0	5
1	2	1	1	1	0	1	0	0	0				1	0	0	0	1		1	134.667	1	0	2	1.34702	0	0	0	0		0	5
0	2	0	0	0	1	1	0	1	1	20			1	1	1		1		1	150.667	1	0	2	11.3018	0	0	1	0		0	3
0	1	3	0	1	1	1	0	0	0				1	0	0		1		1	128.333	2	1	1	0.591376	0	0	0	0		0	5
1	1	0	1	0	0	0	0	0	1		5		1	1	1		1		1	236	1	0	2	5.78234	0	1	0	0		0	5
0	3	0	0	1	0	1	0	1	1	14			0	0	0	0	1		1	151	1	0	2	19.2854	0	0	1	0		0	4
0	1	1	0	1	1	1	0	0	1				1	1	1		1		1	170.667	1	0	2	1.11704	0	0	0	0		0	4
1	0	3	1	1	1	0	0	0	0				1	1	0	0	1		1	157	2	0	2	2.33265	0	0	0	0		0	5
1	3	1	0	0	0	0	0	0	0				1	1	0		1		1	198.333	1	0	2	0.591376	0	0	0	0		0	5
1	1	1	0	0	0	1	0	1	1				0	0	0		1		1	116	1	1	1	4.43532	0	0	0	0		0	4
0	0	2	0	0	0	0	0	0	1				1	1	1	1	1	0	1	194.333	2	0	2	12.8131	0	0	0	0		0	4
0	1	0	0	1	1	1	0	0	1				1	1	0	0	1	0	1	128.667	1	1	1	13.3388	0	0	0	0		0	5
1	5	1	0	0	1	1	0	0	0				1	1	1		1		1	231	1	0	2	1.51129	0	0	0	0		0	4
1	2	1	0	1	1	0	0	0	1				1	0	1		1		1	135.333	1	0	2	18.2669	0	0	0	0		0	4
1	1	1	1	1	1	0	0	1	1	20			1	1	1		1		1	158.333	1	0	2	2.13552	0	0	1	0		0	5
1	2	1	0	1	1	1	0	1	1		5		1	0	1	1	1	0	1	149.667	1	0	2	0.065708	0	1	0	0		0	3
1	0	1	1	0	1	0	0	0	1				1	1	0	1	1	0	1	211.333	1	0	2	12.3203	0	0	0	0		0	5
1	2	1	0	1	1	1	0	0	1				1	1	1		1		1	178.333	1	0	2	0.722793	0	0	0	0		0	4
0	0	1	0	0	1	1	1	0	0		5		0	0	0		2		1	128.667	1	1	1	3.77823	0	1	0	0		0	5
0	2	2	1	0	1	1	0	1	1				1	1	1		2		1	233.667	2	0	2	1.1499	0	0	0	0		0	5
1	0	2	0	0	1	1	0	0	1				0	0	0	0	2	0	1	101	2	1	1	13.1417	0	0	0	0		0	5
0	0	1	0	1	1	0	0	0	1				1	1	0		2		1	213.333	1	0	2	7.58932	0	0	0	0		0	5
1	3	1	0	1	1	1	0	0	1	18			1	1	0		2		1	201.667	1	0	2	2.59548	0	0	1	0		0	3
1	0	2	0	0	0	0	0	0	0				1	1	0		2		1	174	2	0	2	0.459959	0	0	0	0		0	5
1	0	1	0	0	1	0	0	0	1		10		1	0	1		2		1	120	1	1	1	61.076	0	1	0	0		0	4
0	0	1	0	1	1	0	0	1	1	40			1	1	1		2		1	278.667	1	0	2	26.9405	0	0	1	0		0	5
1	3	1	0	0	0	0	0	0	0	15			0	0	1		2		1	141.667	1	0	2	1.64271	0	0	1	0		0	5
1	6	0	1	0	1	0	0	1	1		10		1	1	0		3		1	194.333	1	0	2	7.62218	0	1	0	0		0	5
1	1	2	0	1	1	1	0	1	0				1	1	1		3		1	186	2	0	2	0.394251	0	0	0	0		0	5
0	2	1	0	1	0	1	0	1	1				1	1	1	1	3		1	159.667	1	0	2	52.9938	0	0	0	0		0	4
0	3	1	0	1	1	1	0	1	0				1	1	0		3		1	144	1	0	2	0.427105	0	0	0	0		0	5
1	2	1	0	0	1	0	0	0	1	30			0	0	1		3		1	193	1	0	2	4.46817	0	0	1	0		0	5
1	0	1	0	1	1	0	0	0	1				1	1	1		3		1	246	1	0	2	0.591376	0	0	0	0		0	5
1	1	0	0	1	1	0	0	0	1				1	1	1		3		1	174.333	1	0	2	13.2074	0	0	0	0		0	3
1	0	1	0	0	1	1	0	0	1				1	1	0		3		1	222.667	1	0	2	5.25667	0	0	0	0		0	5
1	1	3	0	0	1	0	1	0	1				1	1	1	0	2	1	1	199.367	2	0	2	13.2074	0	0	0	0		0	5
0	1	1	0	0	1	0	0	0	1				1	1	0	0	2	1	1	150.12	1	0	2	17.7413	0	0	0	0		0	5
1	1	0	0	0	0	0	0	1	0				1	0	0	0	1		1	124	1	1	1	4.27105	0	0	0	0		0	4
0	0	3	1	1	1	0	0	0	0		5		1	1	1	0	1	0	1	329.333	2	0	2	1.577	0	1	0	0		0	5
1	1	1	0	0	0	0	0	0	0				1	1	0	0	2		1	136.667	1	0	2	2.79261	0	0	0	0		0	4
1	1	3	1	1	0	0	0	1	0				0	0	1	0		1	0	177.667	2	0	3	0.164271	0	0	0	0			5
1	1	1	1	0	1	0	0	0	1				0	0	0	0		1	0	100	1	1	3	7.42505	0	0	0	0			5
0	1	2	1	1	1	0	0	0	1				0	0	0	0		1	0	100	2	1	3	10.6776	0	0	0	0			5
0	0	3	1	1	0	0	0	1	1				0	0	0	0	1	1	0	107.333	2	1	3	12.5175	0	0	0	0			5
0	4	1	1	1	1	1	0	0	1				0	0	1	0	1	1	0	96.3333	1	1	3	13.4702	0	0	0	0			5
1	7	1	0	1	1	0	0	0	0				0	0	0	1	1	1	0	113	1	1	3	12.9117	0	0	0	0			5
0	1	1	0	0	0	0	0	0	1				0	0	1	0	1	1	0	91.6667	1	1	3	4.50103	0	0	0	0			5
1	0	1	0	0	1	1	1	1	1				0	0	0	1	1	1	0	81	1	1	3	7.65503	0	0	0	0			5
0	2	1	1	1	1	1	0	1	1				0	0	0	1	1	1	0	89.6667	1	1	3	25.922	0	0	0	0			5
1	0	3	0	0	1	1	0	1	0				0	0	1	0	1	1	0	141.333	2	0	3	3.77823	0	0	0	0			5
1	0	1	1	1	1	0	0	0	1				0	0	1	0	1	1	0	95	1	1	3	6.89938	0	0	0	0			5
1	1	1	0	0	1	0	0	1	1				0	0	0	1	1	1	0	140	1	0	3	1.74127	0	0	0	0			4
0	7	1	1	1	1	1	1	1	1				0	0	1	0	1	1	0	95.3333	1	1	3	16.2957	0	0	0	0			5
1	0	3	0	0	1				1				0	0	1	0	1	1	0	84.6667	2	1	3	27.8275	0	0	0	0			5
1	2	1	0	0	1	0	0	0	1				0	0	1	0	1	1	0	81.6667	1	1	3	15.77	0	0	0	0			5
1	2	2	0	0	1	0	1	0	1				0	0	1	1	2	1	0	115	2	1	3	8.27926	0	0	0	0			5
0	1	1	0	1	1	0	0	0	1				0	0	0	1	2	1	0	103.667	1	1	3	6.40657	0	0	0	0			5
1	1	2	0	0	0	0	0	0	1				0	0	1	0	2	1	0	142.667	2	0	3	4.00821	0	0	0	0			5
0	1	1	1	1	1	1	1	1	1				0	0	0	0	2	1	0	100	1	1	3	3.44969	0	0	0	0			5
1	1	2	0	0	0	0	1	0	1				0	0	0	0	2	1	0	106.667	2	1	3	8.1807	0	0	0	0			5
0	1	1	0	0	0	0	0	0	1				0	0	1	0	2	1	0	123	1	1	3	20.8953	0	0	0	0			5
0	3	1	0	1	1	0	0	0	1				0	0	1	0	3	1	0	106.333	1	1	3	39.4579	0	0	0	0			5
1	0	1	0	0	1	0	0	1	0						0				0		1		3	0	0	0	0	0			5
1	2	1	0	0	0	0	0	0	0				1	1	0				0	150	1	0	3	0	0	0	0	0			5
1	2	2	0	0	0	0	0	0	0				1	1	1	1		0	0	127.333	2	1	3	1.70842	0	0	0	0			5
1	3	4	0	0	1	1	0	0	0				1	0	1	1		0	0	148.667	2	0	3	8.54209	0	0	0	0			5
1	1	2	1	1	1	0	0	1	0				1	1	0				0	130.333	2	0	3	0.295688	0	0	0	0			5
0	3	3	0	1	1	1	1	1	1				1	1	0				0	139	2	0	3	0.919918	0	0	0	0			5
0	0	2	0	0	0	0	0	0	0				0	0	0				0	112	2	1	3	9.62628	0	0	0	0			5
1	1	3	0	1	1	0	0	0	0				0	0	0				0	108	2	1	3	0.459959	0	0	0	0			3
0	2	3	1	1	1	1	0	0	0				0	0	1				0	119.667	2	1	3	1.577	0	0	0	0			5
1	2	3	1	1	1	1	1	1	0				0	0	1				0	85.3333	2	1	3	1.21561	0	0	0	0			5
1	7	0	0	0	0	1	0	0	0				0	0	0				0	108	1	1	3	0	0	0	0	0			5
1	3	1	0	1	1	1	1	0	0				0	0	0				0	109	1	1	3	0.295688	0	0	0	0			5
0	0	2	1	1	1	0	0	1	0				0	0	0				0	112	2	1	3	0.098563	0	0	0	0			5
0	1	3	0	0	1	0	0	1	0				0	0	1	0		0	0	104.333	2	1	3	6.53799	0	0	0	0			4
0	3	1	1	1	1	1	1	0	0				0	0	0				0	112	1	1	3	0.032854	0	0	0	0			5
0	1	1	1	1	1	0	0	0	1				0	0	1	0		0	0	93.4667	1	1	3	24.4435	0	0	0	0			4
0	0	4	1	1	0	1	0	0	1				0	0	0				0	100	2	1	3	7.58932	0	0	0	0			5
0	0	1	0	1	0	1	0	1	1				0	0	0	1		0	0	100	1	1	3	39.1951	0	0	0	0			5
1	2	2	1	0	1	1	0	1	1				0	0	0	1		0	0	117.667	2	1	3	17.7741	0	0	0	0			5
1	1	3	1	0	1	0	1	1	1				0	0	0	0		0	0	103.667	2	1	3	5.68378	0	0	0	0			3
1	0	0	0	0	1	1	0	0	1				0	0	0				0	88	1	1	3	1.47844	0	0	0	0			5
0	0	3	1	1	1	0	1	0	1				0	0	0				0	93.6667	2	1	3	1.34702	0	0	0	0			5
0	1	2	1	1	1	1	1	0	1				0	0	1	0		0	0	105.667	2	1	3	6.17659	0	0	0	0			3
0	6	1	1	0	1	1	1	0	1				0	0	1				0	134.333	1	0	3	0.229979	0	0	0	0			5
1	1	1	1	1	1	1	0	0	1				0	0	0		1		0	111.667	1	1	3	0.854209	0	0	0	0			5
0	6	0	0	1	1	1	0	0	1				1	0	0	1	1		0	114	1	1	3	9.46201	0	0	0	0			5
1	2	2	0	1	0	0	0	0	0				0	0	0	0	1		0	109	2	1	3	5.05955	0	0	0	0			5
1	2	1	0	0	0	1	0	0	1				0	0	0	0	1		0	89	1	1	3	2.7269	0	0	0	0			5
1	0	1	1	1	1	1	0	1	0				0	0	0		1		0	111	1	1	3	0.394251	0	0	0	0			5
1	0	1	0	1	1	0	0	0	1				0	0	1		1		0	111.667	1	1	3	8.01643	0	0	0	0			5
1	7	2	0	0	1	0	0	0	1				0	0	1	0	1		0	88.6667	2	1	3	7.68788	0	0	0	0			5
0	6	2	1	1	1	0	0	1	1				0	0	1	1	1	0	0	112.667	2	1	3	30.653	0	0	0	0			5
1	1	1	1	1	1	0	0	0	1				0	0	0		1		0	92.7767	1	1	3	2.56263	0	0	0	0			5
1	2	3	1	1	1	1	1	1	0				1	1	0		1		0	136	2	0	3	0.262834	0	0	0	0			5
0	0	1	0	0	1	0	0	0	1				1	0	0	1	1		0	107	1	1	3	3.94251	0	0	0	0			5
0	1	1	0	0	1	1	0	1	1				0	0	0		1		0	94.3333	1	1	3	8.77207	0	0	0	0			5
0	7	1	0	0	1	0	1	0	1				0	0	0	0	1	0	0	103	1	1	3	0.919918	0	0	0	0			5
1	0	1	0	1	1	1	0	0	1				0	0	1		1		0	95.6667	1	1	3	2.7269	0	0	0	0			5
1	0	1	0	0	0	0	0	1	1				0	0	0	1	1		0	104	1	1	3	2.62834	0	0	0	0			4
1	1	1	0	0	0	1	0	0	1				0	0	0		1		0	88	1	1	3	4.99384	0	0	0	0			5
1	3	1	0	1	1	1	1	1	1				0	0	1		1		0	97.3333	1	1	3	12.5503	0	0	0	0			5
1	5	2	1	1	1	1	1	1	0				0	0	0		1		0	117.667	2	1	3	0.427105	0	0	0	0			5
0	2	2	0	0	0	0	0	0	0				0	0	0		1		0	110.333	2	1	3	0.788501	0	0	0	0			5
1	1	1	0	0	0	1	0	1	0				0	0	1		1		0	112.667	1	1	3	1.80698	0	0	0	0			5
0	1	1	0	1	1	1	0	1	1				0	0	0		1		0	86	1	1	3	0.492813	0	0	0	0			5
1	7	2	0	0	1	0	0	0	1				1	0	0		1		0	128.667	2	1	3	4.82957	0	0	0	0			5
1	7	2	0	1	1	1	0	0	0				1	0	0		1		0	119.333	2	1	3	1.28131	0	0	0	0			4
0	2	1	1	1	1	1	0	1	1				0	0	0	1	1		0	80.6667	1	1	3	0.919918	0	0	0	0			5
0	2	2	1	1	0	0	0	0	1				0	0	1	1	1	0	0	109	2	1	3	11.5647	0	0	0	0			3
1	1	1	0	0	0	0	0	1	1				0	0	1		1		0	102.333	1	1	3	5.02669	0	0	0	0			5
0	1	1	0	1	1	1	1	1	1				0	0	1		1		0	87.3333	1	1	3	72.4107	0	0	0	0			5
0	1	0	0	0	1	1	1	0	1				0	0	1		1		0	117.333	1	1	3	12.0903	0	0	0	0			5
0	5	1	0	1	1	1	0	0	1				0	0	1		1		0	116.333	1	1	3	3.38398	0	0	0	0			5
0	1	1	1	1	1	1	0	1	0				0	0	0		1		0	120.667	1	1	3	1.83984	0	0	0	0			2
0	5	1	0	0	1	0	1	0	1				0	0	1		1		0	100.667	1	1	3	15.4743	0	0	0	0			5
0	1	1	1	1	0	1	0	0	1				0	0	0		1		0	90	1	1	3	1.21561	0	0	0	0			5
1	3	2	0	1	1	1	0	1	1				0	0	1	1	1		0	104.667	2	1	3	23.5565	0	0	0	0			4
0	0	1	0	0	1	0	1	0	1				0	0	0	0	1		0	97	1	1	3	111.014	0	0	0	0			5
1	2	4	0	1	1	1	0	1	0				0	0	0		1		0	94.6667	2	1	3	1.34702	0	0	0	0			5
1	7	2	0	1	1	1	0	0	0				0	0	0		1		0	108	2	1	3	0.919918	0	0	0	0			5
0	1	1	0	0	0	0	0	0	1				0	0	1		1		0	102.667	1	1	3	20.7967	0	0	0	0			5
1	1	3	0	0	1	1	0	0	1				0	0	1		1		0	88	2	1	3	10.1848	0	0	0	0			5
0	1	2	1	1	1	1	0	1	1				0	0	0		1		0	86	2	1	3	16.9528	0	0	0	0			5
1	2	1	0	0	0	1	0	0	1				0	0	0	0	1		0	105.333	1	1	3	3.18686	0	0	0	0			5
1	1	1	0	1	1	1	0	1	1				0	0	1	0	1		0	85.3333	1	1	3	13.5031	0	0	0	0			4
1	3	1	0	1	1	1	0	1	1				0	0	1	0	1	0	0	101.667	1	1	3	33.9384	0	0	0	0			3
1	2	3	1	1	1	1	0	0	0				0	0	0	0	1		0	111.667	2	1	3	1.28131	0	0	0	0			5
1	1	2	0	1	1	0	0	0	1				0	0	0	0	1	0	0	88.6667	2	1	3	15.1786	0	0	0	0			5
0	1	2	1	1	0	1	0	0	0				0	0	0		1		0	93.3333	2	1	3	0.131417	0	0	0	0			4
0	2	0	0	0	0	0	0	0	1				0	0	0		1		0	110	1	1	3	9.19918	0	0	0	0			5
0	3	2	0	1	1	1	1	1	1				0	0	1		1		0	110.667	2	1	3	0.459959	0	0	0	0			4
1	1	1	0	0	1	1	0	1	1				0	0	1	1	1	0	0	96.3333	1	1	3	27.0719	0	0	0	0			5
0	0	1	0	0	1	0	0	0	1				0	0	1	0	1	0	0	101	1	1	3	22.1437	0	0	0	0			5
1	1	2	0	0	0	0	0	0	1				0	0	1		1		0	102	2	1	3	8.87064	0	0	0	0			5
1	6	1	1	1	1	1	0	1	0				1	0	0		1		0	129	1	1	3	3.21971	0	0	0	0			5
1	1	1	0	0	0	1	0	0	0				1	1	0		1		0	173.667	1	0	3	1.70842	0	0	0	0			5
1	0	1	1	1	1	1	0	0	1				0	0	0	0	1	0	0	103	1	1	3	23.9836	0	0	0	0			2
1	1	2	0	0	1	0	0	1	1				0	0	0	1	1	0	0	99.6667	2	1	3	28.7146	0	0	0	0			3
1	1	2	1	1	1	0	0	0	1				0	0	0		1		0	100	2	1	3	7.42505	0	0	0	0			5
1	0	1	0	0	1	0	0	1	1				0	0	0		1		0	108.333	1	1	3	8.50924	0	0	0	0			5
0	5	1	1	1	1	0	0	1	1				0	0	1		1		0	109.667	1	1	3	9.82341	0	0	0	0			3
1	1	0	0	1	1	1	1	1	1				0	0	1		1		0	106.333	1	1	3	2.89117	0	0	0	0			5
0	2	1	0	1	1	1	0	0	1				0	0	1		1		0	93.6667	1	1	3	3.48255	0	0	0	0			5
1	1	1	0	1	0	1	0	0	1				0	0	0		1		0	108	1	1	3	1.83984	0	0	0	0			5
0	2	0	0	0	0	1	0	0	1				0	0	1	1	1		0	96.6667	1	1	3	10.3819	0	0	0	0			5
0	1	2	0	1	1	0	0	1	1				0	0	0		1		0	136	2	0	3	2.98973	0	0	0	0			5
1	3	3	0	0	0	1	0	0	1				0	0	1	0	1	0	0	111	2	1	3	10.6448	0	0	0	0			5
1	1	0	0	0	0	1	0	0	1				1	0	1	0	1		0	127.333	1	1	3	12.8131	0	0	0	0			5
1	3	1	0	1	1	0	0	1	1				0	0	0		1		0	97	1	1	3	9.62628	0	0	0	0			5
0	7	1	1	0	1	1	0	0	1				0	0	1		1		0	119	1	1	3	9.26489	0	0	0	0			5
0	3	1	0	0	1	0	0	0	0				0	0	0	0	1		0	100	1	1	3	0	0	0	0	0			4
0	0	1	0	1	1	0	0	0	1				0	0	0	1	1		0	98.3333	1	1	3	9.79055	0	0	0	0			5
1	1	1	0	0	0	1	0	1	0				0	0	0		1		0	89.6667	1	1	3	3.61396	0	0	0	0			5
1	2	1	0	1	1	0	0	0	0				0	0	0	0	1		0	105.333	1	1	3	4.86242	0	0	0	0			5
0	2	1	1	1	1	0	0	0	0						0		1		0		1		3	0	0	0	0	0			5
0	0	1	1	1	1	0	0	1	1				0	0	1		1		0	109.667	1	1	3	3.05544	0	0	0	0			5
1	3	0	0	1	0	1	0	0	1				0	0	1	1	1	0	0	96.3333	1	1	3	20.8624	0	0	0	0			5
0	0	1	1	1	1	0	0	0	0				0	0	0		1		0	88	1	1	3	4.3039	0	0	0	0			5
0	1	1	1	1	1	1	0	1	1				0	0	0	0	1	0	0	99.3333	1	1	3	15.9343	0	0	0	0			5
1	2	2	1	0	0	0	0	1	0				0	0	0		1		0	140.667	2	0	3	0.229979	0	0	0	0			3
0	2	0	1	1	0	1	0	1	0				0	0	0		1		0	99.3333	1	1	3	0.657084	0	0	0	0			5
0	1	1	1	1	1	1	1	1	0				0	0	1		1		0	112	1	1	3	4.3039	0	0	0	0			5
0	3	1	0	0	1	1	0	0	1				0	0	0		1		0	79	1	1	3	3.84394	0	0	0	0			5
0	2	3	1	0	1	1	0	1	1				0	0	0	0	1		0	100.333	2	1	3	4.56674	0	0	0	0			5
1	1	1	0	0	0	0	0	0	1				0	0	0	0	1		0	97.6667	1	1	3	11.6304	0	0	0	0			5
0	7	2	1	1	1	1	0	1	1				0	0	0		1		0	110.333	2	1	3	1.28131	0	0	0	0			4
0	1	0	0	1	1	1	0	0	1				0	0	0		1		0	118.333	1	1	3	1.18275	0	0	0	0			5
0	1	2	0	1	0	0	0	1	1				0	0	0		1		0	91.3333	2	1	3	10.152	0	0	0	0			5
1	2	1	1	1	1	1	0	0	1				0	0	1		1		0	126.333	1	1	3	4.73101	0	0	0	0			5
0	5	1	0	0	0	0	0	0	1				0	0	1		1		0	93.3333	1	1	3	27.7947	0	0	0	0			4
1	0	1	0	0	0	0	0	0	1				0	0	0		1		0	82.3333	1	1	3	19.3511	0	0	0	0			5
0	1	4	0	0	1	1	0	1	0				0	0	1		1		0	109	2	1	3	0.229979	0	0	0	0			3
1	0	2	0	0	1	0	0	0	0				0	0	0	1	1		0	97.3333	2	1	3	0.821355	0	0	0	0			3
0	1	2	0	0	0	0	0	0	1				0	0	1	0	1	0	0	119	2	1	3	11.3018	0	0	0	0			5
1	2	2	0	1	1	0	0	0	1				0	0	1	1	1		0	103.333	2	1	3	17.1828	0	0	0	0			5
0	1	2	1	1	1	0	0	1	1				0	0	1	0	1	0	0	98.6667	2	1	3	31.77	0	0	0	0			5
1	2	1	1	1	0	1	0	0	1				0	0	0		1		0	102	1	1	3	2.33265	0	0	0	0			4
1	0	2	0	0	0	0	0	0	1				0	0	0		1		0	110.667	2	1	3	5.51951	0	0	0	0			5
0	0	1	0	1	1	0	0	0	1				0	0	1		1		0	98	1	1	3	12.4189	0	0	0	0			5
0	0	1	0	0	0	0	0	0	0				0	0	1	1	1		0	129	1	1	3	0.394251	0	0	0	0			5
1	7	1	1	1	1	1	0	1	0				0	0	0		1		0	85	1	1	3	0.887064	0	0	0	0			5
0	1	1	0	0	1	0	0	0	1				0	0	1		1		0	111	1	1	3	0.62423	0	0	0	0			5
1	2	1	1	0	0	0	0	0	1				0	0	0	1	1	0	0	117	1	1	3	25.6591	0	0	0	0			4
0	0	1	0	1	1	1	0	0	1				0	0	1	0	1		0	97.3333	1	1	3	10.4148	0	0	0	0			5
0	1	1	0	1	1	1	0	0	1				0	0	0	1	1		0	97.6667	1	1	3	3.18686	0	0	0	0			4
0	1	1	0	1	1	0	1	1	1				0	0	1		1		0	111	1	1	3	10.9733	0	0	0	0			5
1	1	1	0	0	1	1	0	1	1				0	0	0		1		0	134.887	1	0	3	3.05544	0	0	0	0			4
0	1	3	0	1	1	1	0	0	0				0	0	0	0	1		0	86.6667	2	1	3	3.90965	0	0	0	0			4
1	1	1	1	1	1	0	1	0	0				1	1	1		1		0	169.17	1	0	3	0.361396	0	0	0	0			5
1	7	1	0	1	1	1	0	0	1				0	0	1		1		0	111	1	1	3	1.97125	0	0	0	0			5
0	0	1	1	0	0	0	0	0	1				0	0	0		1		0	90.3333	1	1	3	41.8234	0	0	0	0			5
0	2	1	1	1	1	1	1	0	1				0	0	0		1		0	94.3333	1	1	3	6.20945	0	0	0	0			5
1	1	1	0	1	1	0	1	0	1				0	0	1		1		0	113.333	1	1	3	83.1869	0	0	0	0			5
1	1	1	0	1	1	1	0	1	1				0	0	0	0	1		0	100.667	1	1	3	1.44558	0	0	0	0			5
0	5	1	1	0	1	0	0	0	1				0	0	1	0	1	0	0	111.667	1	1	3	18.7269	0	0	0	0			3
1	1	1	0	1	1	1	1	0	1				0	0	0		1		0	90.3333	1	1	3	5.0924	0	0	0	0			5
1	3	1	1	1	1	1	0	1	1				1	0	0		1		0	122.667	1	1	3	14.0945	0	0	0	0			5
1	2	2	1	1	1	1	1	0	1				1	1	0	0	1		0	128.333	2	1	3	3.81109	0	0	0	0			5
0	4	1	0	0	0	0	0	0	1				0	0	0	0	1		0	95.6667	1	1	3	15.8686	0	0	0	0			5
1	1	1	0	0	1	0	1	1	1				0	0	0	0	1		0	92.6667	1	1	3	3.0883	0	0	0	0			5
1	1	1	0	0	1	0	0	0	1				0	0	0	0	1		0	99	1	1	3	3.28542	0	0	0	0			4
0	7	0	1	1	0	0	0	0	1				0	0	0	1	1	0	0	106.667	1	1	3	13.2074	0	0	0	0			5
1	2	1	0	0	1	0	0	1	1				0	0	0	1	1		0	102.333	1	1	3	8.9692	0	0	0	0			5
0	1	2	0	0	0	0	0	0	1						0		1		0		2		3	18.3984	0	0	0	0			5
0	0	1	0	0	1	0	0	0	1				0	0	1	0	1	0	0	107.333	1	1	3	6.37372	0	0	0	0			5
0	2	2	0	1	0	1	0	1	1				0	0	0	1	1	0	0	108.333	2	1	3	37.8809	0	0	0	0			5
1	3	3	1	0	1	0	0	0	1				0	0	1	0	1	0	0	111.333	2	1	3	27.3676	0	0	0	0			5
0	0	1	1	1	0	1	0	1	1				0	0	0	0	1	0	0	108.333	1	1	3	11.6632	0	0	0	0			5
1	7	1	1	1	0	0	0	1	1				1	0	0	0	1		0	112.333	1	1	3	0	0	0	0	0			5
1	1	0	1	1	1	1	0	0	1				0	0	1		1		0	130	1	1	3	1.47844	0	0	0	0			5
1	0	1	1	1	0	0	0	1	0				0	0	0	0	1	0	0	101.667	1	1	3	8.41068	0	0	0	0			4
0	1	1	1	1	1	0	0	0	0				0	0	1		1		0	106.667	1	1	3	0.164271	0	0	0	0			5
0	1	1	1	1	1	1	1	1	0				0	0	1	0	1		0	120	1	1	3	2.16838	0	0	0	0			3
1	1	1							1				0	0	1	0	1		0	131.333	1	0	3	5.55236	0	0	0	0			5
1	0	3	1	0	0	1	0	1	1				0	0	1		1		0	80.6667	2	1	3	6.53799	0	0	0	0			5
1	0	1	0	0	0	1	0	0	1				0	0	0		1		0	89.6667	1	1	3	5.61807	0	0	0	0			5
0	1	1	0	1	1	0	1	0	1				0	0	0		1		0	91	1	1	3	16.2957	0	0	0	0			5
0	1	1	0	1	1	1	0	0	0				0	0	1	0	1	0	0	109.333	1	1	3	20.1725	0	0	0	0			5
0	2	0	0	1	1	1	0	1	0				0	0	0	1	1		0	113	1	1	3	0.262834	0	0	0	0			5
0	1	1	0	0	1	0	1	0	1				0	0	0	0	1		0	105	1	1	3	77.5359	0	0	0	0			5
0	2	2	1	1	1	0	1	0	1				0	0	0		1		0	99.6667	2	1	3	6.53799	0	0	0	0			5
0	3	1	0	1	1	1	1	1	1				0	0	0	1	1	0	0	98	1	1	3	6.53799	0	0	0	0			5
0	1	1	1	0	0	1	0	0	0				1	1	1		1		0	145.667	1	0	3	0.985626	0	0	0	0			5
0	2	2	1	0	1	0	0	0	1				0	0	1		1		0	95.3333	2	1	3	6.53799	0	0	0	0			5
1	3	1	1	0	0	1	0	0	1				0	0	0		1		0	89.3333	1	1	3	11.8275	0	0	0	0			5
0	1	1	0	0	1	0	0	0	0				0	0	0		1		0	101.513	1	1	3	2.98973	0	0	0	0			4
0	2	1	1	1	1	1	0	1	1				0	0	0	0	1		0	96	1	1	3	4.10678	0	0	0	0			5
0	0	1	0	0	0	0	0	0	1				0	0	1		1		0	116.333	1	1	3	31.4743	0	0	0	0			5
1	2	1	0	0	1	1	0	0	0				0	0	1		1		0	118.667	1	1	3	0.459959	0	0	0	0			5
0	1	1	0	0	1	0	0	1	0				0	0	0		1		0	94	1	1	3	0.131417	0	0	0	0			4
0	1	3	1	1	1	0	0	0	1				0	0	0		1		0	86.9967	2	1	3	2.52977	0	0	0	0			4
0	2	2	1	1	1	0	0	1	1				0	0	0	0	1		0	94.3333	2	1	3	14.4887	0	0	0	0			4
1	1	2	1	1	0	0	0	1	1				0	0	0	0	1	0	0	126.333	2	1	3	3.21971	0	0	0	0			5
1	1	2	1	1	1	1	0	0	1				1	1	0	0	1		0	120	2	1	3	3.48255	0	0	0	0			4
0	2	1	1	1	1	1	1	1	0				0	0	0	0	1		0	110	1	1	3	1.87269	0	0	0	0			5
1	3	2	0	0	1	1	0	1	1				1	0	0		1		0	118.333	2	1	3	9.7577	0	0	0	0			5
1	3	1	0	0	1	1	0	0	0				0	0	0		1		0	100	1	1	3	0.558522	0	0	0	0			5
0	3	1	1	1	1	1	0	1	1				0	0	0		1		0	89.3333	1	1	3	5.55236	0	0	0	0			5
0	1	1	1	1	0	1	0	0	1				1	1	0		1		0	136	1	0	3	4.43532	0	0	0	0			5
1	2	1	1	1	1	1	0	0	1				0	0	1	0	1		0	86.6667	1	1	3	6.50513	0	0	0	0			5
0	3	2	0	0	1	1	1	0	0				0	0	0		1		0	124.667	2	1	3	0.558522	0	0	0	0			5
0	1	1	0	0	1	0	0	0	1				0	0	0		1		0	101	1	1	3	19.8111	0	0	0	0			5
1	1	1	0	1	0	1	0	0	1				0	0	0	0	1		0	123.333	1	1	3	6.47228	0	0	0	0			5
0	1	1	0	1	1	1	0	0	1				0	0	0		1		0	104.667	1	1	3	0.919918	0	0	0	0			5
1	1	2	0	1	1	0	0	0	1				0	0	1		1		0	101.667	2	1	3	12.386	0	0	0	0			5
0	0	2	1	1	1	1	0	1	1				0	0	0	1	1		0	83.3333	2	1	3	12.8788	0	0	0	0			5
0	0	1	0	0	0	0	0	0	1				0	0	0	0	1		0	104.333	1	1	3	10.9733	0	0	0	0			4
0	1	1	0	0	1	1	0	1	1						0		1		0		1		3	1.05133	0	0	0	0			4
1	2	1	1	0	1	0	0	0	1				0	0	1		1		0	91.3333	1	1	3	15.0472	0	0	0	0			4
0	0	1	1	1	1	1	0	0	1				0	0	0	0	1		0	102	1	1	3	21.3881	0	0	0	0			4
0	0	1	1	1	1	1	0	0	1				0	0	1	1	1	0	0	104.333	1	1	3	8.83778	0	0	0	0			5
0	0	2	1	0	0	1	0	1	1				0	0	1	1	1	0	0	103.667	2	1	3	19.2197	0	0	0	0			5
1	1	2	1	1	1	1	0	1	1				1	1	1		1		0	150	2	0	3	1.83984	0	0	0	0			5
1	1	1	1	1	0	1	0	0	1				0	0	1		1		0	113	1	1	3	10.6119	0	0	0	0			4
1	2	1	0	0	1	0	0	0	0				0	0	0		1		0	100	1	1	3	0.394251	0	0	0	0			5
1	3	1	0	1	1	1	0	0	1				0	0	0	1	1	0	0	96.6667	1	1	3	9.23203	0	0	0	0			5
1	6	1	0	1	1	1	0	0	1				0	0	0		1		0	111	1	1	3	2.85832	0	0	0	0			5
1	6	1	1	1	1	0	0	0	1				0	0	1	0	1		0	95.3333	1	1	3	22.6037	0	0	0	0			4
1	1	1	1	0	1	1	1	1	1				0	0	1	0	1		0	90.6667	1	1	3	11.3018	0	0	0	0			5
1	7	1	0	1	1	1	0	1	1				1	0	0		1		0	101.667	1	1	3	3.05544	0	0	0	0			4
1	0	1	1	1	1	0	0	1	1				0	0	1	0	1	0	0	113	1	1	3	7.09651	0	0	0	0			5
0	2	2	0	0	0	1	0	0	1				0	0	1		1		0	105.667	2	1	3	10.0534	0	0	0	0			5
1	2	2	0	0	0	0	0	0	1				0	0	0		1		0	223	2	0	3	2.3655	0	0	0	0			5
1	1	2	1	1	1	1	0	1	1				0	0	0		1		0	94	2	1	3	0.788501	0	0	0	0			3
0	0	1	0	0	1	1	0	1	1				0	0	1	0	1	0	0	119	1	1	3	10.9733	0	0	0	0			5
0	1	1	0	1	1	0	0	1	1				0	0	0		1		0	96.3333	1	1	3	8.11499	0	0	0	0			3
0	1	1	0	1	0	0	0	0	1				0	0	1	0	1	0	0	104.333	1	1	3	29.4045	0	0	0	0			5
0	1	1	0	0	0	0	0	0	1				0	0	1	1	1		0	91.3333	1	1	3	23.6879	0	0	0	0			4
1	1	1	0	0	1	0	1	0	1				0	0	1		1		0	95	1	1	3	9.7577	0	0	0	0			5
0	1	1	0	0	1	0	0	0	1				0	0	0		1		0	98.6667	1	1	3	2.03696	0	0	0	0			5
1	1	1	0	1	1	1	0	1	1				0	0	0	0	1		0	95	1	1	3	3.18686	0	0	0	0			5
0	2	1	0	0	0	0	0	0	0				0	0	1	0	1		0	91.6667	1	1	3	1.90554	0	0	0	0			5
0	3	0	0	1	1	1	0	1	1				0	0	1		1		0	150.667	1	0	3	16.4271	0	0	0	0			5
0	1	1	0	0	0	0	0	0	1				0	0	1		1		0	110.333	1	1	3	10.4148	0	0	0	0			5
1	7	1	0	1	1	1	0	0	1				1	1	0		1		0	141.667	1	0	3	14.2259	0	0	0	0			5
1	1	2	0	0	1	1	0	1	1				0	0	0		1		0	151.667	2	0	3	2.06982	0	0	0	0			5
1	3	2	0	0	1	1	0	1	1				1	0	0		1		0	106.667	2	1	3	1.47844	0	0	0	0			4
1	1	1	0	0	1	1	0	0	0				1	0	1		1		0	106.333	1	1	3	0.328542	0	0	0	0			5
0	7	1	1	1	1	1	0	1	1				0	0	1		1		0	100.667	1	1	3	8.08214	0	0	0	0			5
0	7	1	1	1	1	0	0	1	1				0	0	1		1		0	106.333	1	1	3	11.1376	0	0	0	0			5
0	1	2	0	1	1	1	0	0	1				0	0	1	1	1	0	0	111.333	2	1	3	24.0164	0	0	0	0			4
1	5	1	0	0	1	0	1	0	1				0	0	1		1		0	102.333	1	1	3	19.0554	0	0	0	0			5
1	1	0	0	0	0	0	0	0	1				0	0	1		1		0	93	1	1	3	18.2669	0	0	0	0			4
1	2	1	1	1	1	0	0	1	1				0	0	0	1	1	0	0	97	1	1	3	33.1499	0	0	0	0			5
0	0	1	0	0	1	1	1	0	1				0	0	0		1		0	116.667	1	1	3	38.1437	0	0	0	0			5
1	1	3	1	1	1	0	0	1	1				0	0	0		1		0	109	2	1	3	1.60986	0	0	0	0			3
0	6	1	0	1	0	0	0	1	1				0	0	0	0	1	0	0	99.3333	1	1	3	5.61807	0	0	0	0			5
0	5	0	0	0	1	0	0	0	0				0	0	0		1		0	94	1	1	3	0.854209	0	0	0	0			3
0	0	1	0	0	1	0	0	0	1				0	0	0	1	1		0	108.333	1	1	3	46.2259	0	0	0	0			5
0	2	1	1	1	1	1	0	1	1				0	0	0		1		0	93.6667	1	1	3	4.59959	0	0	0	0			5
0	3	1	0	0	1	1	0	0	1				0	0	0		1		0	100	1	1	3	7.19507	0	0	0	0			5
0	4	1	0	0	1	0	1	0	1				0	0	0		1		0	75	1	1	3	36.4682	0	0	0	0			5
1	4	0	1	0	1	0	0	1	0				0	0	0	1	1		0	95	1	1	3	4.56674	0	0	0	0			5
1	2	1	0	1	1	1	0	1	1				0	0	0	0	1		0	94.3333	1	1	3	8.31212	0	0	0	0			5
0	7	1	1	1	1	0	0	1	1				0	0	1	1	1	0	0	103.433	1	1	3	73.7577	0	0	0	0			5
0	2	1	0	1	1	1	1	1	1				0	0	1	0	1	0	0	101.333	1	1	3	25.7248	0	0	0	0			5
0	1	1	0	0	0	1	0	0	1				0	0	1		1		0	117.333	1	1	3	20.1068	0	0	0	0			5
0	0	1	0	0	1	0	0	0	1				0	0	1	0	1		0	104	1	1	3	6.50513	0	0	0	0			5
0	2	1	1	1	1	0	0	0	1				0	0	0		1		0	103	1	1	3	3.71253	0	0	0	0			4
1	1	1	0	0	1	0	0	0	1				0	0	0	0	1		0	100	1	1	3	8.11499	0	0	0	0			5
0	1	3	0	0	1	0	0	0	1				0	0	0		1		0	92	2	1	3	2.7269	0	0	0	0			3
0	0	1	1	0	1	1	0	1	0				0	0	1		1		0	117.33	1	1	3	0.065708	0	0	0	0			5
1	1	1	1	0	1	1	0	0	1				0	0	0	0	1	0	0	102.667	1	1	3	25.6591	0	0	0	0			4
1	5	2	0	0	0	1	0	0	1				0	0	0		1		0	101.667	2	1	3	17.347	0	0	0	0			5
1	2	1	0	0	0	1	0	1	0				0	0	1	1	1		0	116.333	1	1	3	2.66119	0	0	0	0			5
0	1	1	0	0	0	1	1	0	0				0	0	0		1		0	100	1	1	3	0	0	0	0	0			4
1	0	2	0	1	1	0	0	0	1				0	0	1		1		0	96.6667	2	1	3	20.8953	0	0	0	0			5
0	1	1	0	0	1	0	0	0	1				0	0	1		1		0	98.6667	1	1	3	11.9589	0	0	0	0			5
1	0	1	1	0	1	0	0	1	1				0	0	0	1	1		0	94.6667	1	1	3	6.6037	0	0	0	0			5
0	0	1	0	1	1	0	0	0	1				0	0	0	0	1		0	112	1	1	3	8.6078	0	0	0	0			5
1	4	2	0	0	0	0	0	0	1				1	1	1		1		0	135.333	2	0	3	3.05544	0	0	0	0			5
0	0	1	1	1	1	1	0	1	1				0	0	0	1	1		0	97	1	1	3	5.48665	0	0	0	0			4
0	1	2	0	0	0	0	0	0	1				0	0	0	1	1		0	89	2	1	3	46.423	0	0	0	0			5
1	3	1	1	1	1	1	0	0	0				0	0	1		1		0	147.333	1	0	3	0.492813	0	0	0	0			5
1	1	2	0	0	0	1	0	0	1				0	0	0		1		0	113.127	2	1	3	1.74127	0	0	0	0			3
0	0	2	1	1	1	0	0	0	1				0	0	0		1		0	101	2	1	3	9.3306	0	0	0	0			5
0	0	1	0	0	0	1	0	0	1				0	0	0		1		0	114	1	1	3	4.36961	0	0	0	0			5
1	2	1	0	0	0	0	0	0	1				0	0	0		1		0	109.333	1	1	3	9.65914	0	0	0	0			5
0	2	2	0	0	0	1	0	0	0				1	1	0	1	1	0	0	124	2	1	3	17.3142	0	0	0	0			5
0	6	1	1	1	0	1	0	0	1				0	0	1	1	1		0	89.3333	1	1	3	3.05544	0	0	0	0			5
1	1	1	0	1	0	1	0	0	1				0	0	0	0	1		0	88	1	1	3	6.37372	0	0	0	0			5
0	1	1	0	0	0	0	0	1	0				0	0	0		1		0	109	1	1	3	0.131417	0	0	0	0			5
1	2	1	0	0	1	1	1	0	1				0	0	0	0	1		0	106.667	1	1	3	3.31827	0	0	0	0			5
0	0	1	0	0	0	0	0	0	1				0	0	0	1	1		0	90	1	1	3	12.1889	0	0	0	0			5
0	1	2	0	1	1	1	0	0	1				0	0	1	0	1		0	105	2	1	3	5.74949	0	0	0	0			5
0	0	1	1	0	0	0	0	0	1				0	0	1	0	1	0	0	103.333	1	1	3	26.809	0	0	0	0			5
1	0	2	0	1	1	0	0	1	0				0	0	0		1		0	99	2	1	3	25.9877	0	0	0	0			5
0	2	2	0	0	1	1	0	1	1				0	0	0	0	1		0	95.3333	2	1	3	18.4969	0	0	0	0			5
1	0	1	1	1	1	1	0	0	1				0	0	1	1	1	0	0	133.667	1	0	3	5.68378	0	0	0	0			5
1	3	1	1	1	1	1	0	1	1				1	1	0	1	1		0	137.333	1	0	3	1.70842	0	0	0	0			5
1	1	2	1	1	0	1	0	0	0				0	0	0	0	1	0	0	123.333	2	1	3	1.08419	0	0	0	0			5
0	1	3	0	0	0	1	0	1	1				0	0	1	0	1	0	0	103.667	2	1	3	7.88501	0	0	0	0			5
1	0	1	0	0	1	0	0	0	1				0	0	1	0	1	0	0	98.3333	1	1	3	27.8604	0	0	0	0			5
0	0	1	0	1	0	1	0	1	1				0	0	1	1	1	0	0	100.667	1	1	3	40.9363	0	0	0	0			4
0	1	0	0	1	0	0	0	1	0				0	0	1		1		0	103	1	1	3	0.229979	0	0	0	0			5
1	3	1	1	0	1	0	0	1	1				0	0	1	1	1	0	0	98.6667	1	1	3	38.0123	0	0	0	0			5
1	2	2	1	0	1	0	0	0	1				0	0	0	0	1	0	0	105	2	1	3	17.1499	0	0	0	0			5
1	6	1	0	0	0	0	0	1	1				0	0	1	1	1	0	0	102.333	1	1	3	10.3819	0	0	0	0			5
1	6	0	0	0	0	0	0	0	1				0	0	1	0	1		0	106	1	1	3	45.1088	0	0	0	0			5
0	1	1	0	0	0	0	0	0	1				0	0	1		1		0	100.667	1	1	3	8.67351	0	0	0	0			5
0	0	1	0	0	1	0	0	0	1				0	0	1		1		0	94	1	1	3	26.0862	0	0	0	0			5
0	5	0	0	1	0	1	0	0	1				0	0	0		1		0	88	1	1	3	3.84394	0	0	0	0			4
0	1	1	0	1	0	1	0	0	1				0	0	1		1	0	0	162	1	0	3	37.6181	0	0	0	0			5
0	1	0	0	1	1	0	1	0	1				0	0	1		1		0	112.667	1	1	3	21.8152	0	0	0	0			5
1	3	3	0	0	1	1	1	1	1				1	1	0	0	1		0	126.333	2	1	3	0.755647	0	0	0	0			5
0	4	1	1	0	0	0	0	0	1				0	0	1		1		0	97	1	1	3	19.3511	0	0	0	0			4
1	1	1	0	0	0	0	0	0	1				0	0	1	0	1		0	105.667	1	1	3	24.345	0	0	0	0			5
0	5	1	0	0	0	0	0	0	1				0	0	0		1		0	100	1	1	3	2.79261	0	0	0	0			5
0	2	1	1	1	1	1	0	0	1				0	0	1		1		0	122.333	1	1	3	8.9692	0	0	0	0			5
0	1	1	0	0	1	1	0	0	1				0	0	0		1		0	138.333	1	0	3	2.52977	0	0	0	0			5
1	2	2	0	1	1	1	1	0	1				0	0	1		1		0	123	2	1	3	1.87269	0	0	0	0			5
0	2	0	0	0	0	1	0	1	1				0	0	1		1		0	80.6667	1	1	3	32.1971	0	0	0	0			5
0	0	1	1	1	1	0	0	0	1				0	0	0		1		0	94	1	1	3	1.51129	0	0	0	0			4
0	5	2	0	1	0	1	0	1	1				0	0	1		1		0	88.6667	2	1	3	7.0308	0	0	0	0			5
1	1	0	0	0	0	0	0	0	1				0	0	1		1		0	92.3333	1	1	3	43.1704	0	0	0	0			5
1	5	3	0	0	0	0	0	0	0				1	1	1		1		0	233	2	0	3	1.80698	0	0	0	0			5
1	3	1	1	0	1	1	1	0	1				0	0	0		1		0	99.3333	1	1	3	3.5154	0	0	0	0			4
0	2	2	0	0	0	0	0	0	1				0	0	0		1		0	116	2	1	3	10.8419	0	0	0	0			5
0	2	1	0	0	0	1	0	0	1				1	0	0		1		0	113.333	1	1	3	4.6653	0	0	0	0			5
0	5	1	0	0	1	1	1	1	1				0	0	1	0	1		0	129.667	1	1	3	16.7885	0	0	0	0			5
0	0	1	0	1	1	0	1	0	1				0	0	1		1		0	110	1	1	3	10.6776	0	0	0	0			5
1	1	1	1	1	0	0	0	1	1				0	0	1		1		0	88	1	1	3	29.306	0	0	0	0			5
0	2	0	1	0	1	1	0	0	1				0	0	0	1	1	0	0	85	1	1	3	84.731	0	0	0	0			5
0	2	0	0	0	0	0	0	0	1				0	0	1		1		0	91.6667	1	1	3	15.2444	0	0	0	0			5
1	1	1	0	0	1	0	0	0	1				0	0	1		1		0	104	1	1	3	28.2875	0	0	0	0			4
0	0	1	0	0	1	0	0	0	1				0	0	0	1	1	0	0	97.6667	1	1	3	28.2875	0	0	0	0			5
0	3	1	1	1	0	0	0	1	1				0	0	0		1		0	100	1	1	3	2.20123	0	0	0	0			5
0	1	1	1	0	1	1	0	0	1				0	0	1		1		0	96.6667	1	1	3	11.4661	0	0	0	0			5
0	0	1	0	0	1	0	0	1	1				0	0	1		1		0	112.667	1	1	3	20.2053	0	0	0	0			5
1	6	1	0	1	1	0	0	1	1				0	0	1		1		0	91	1	1	3	16.4271	0	0	0	0			4
0	0	1	0	0	0	0	0	1	1				0	0	0	0	1		0	98.6667	1	1	3	25.3306	0	0	0	0			5
0	0	2	0	0	0	1	0	1	1				0	0	0		1		0	92.6667	2	1	3	5.28953	0	0	0	0			5
0	1	3	0	0	1	1	0	0	1				0	0	1		1		0	105	2	1	3	1.87269	0	0	0	0			5
1	1	2	0	0	1	1	0	0	1				0	0	1	0	1	0	0	108.333	2	1	3	14.6858	0	0	0	0			5
0	6	1	0	1	1	0	0	0	0				0	0	0	0	1		0	92.3333	1	1	3	5.0924	0	0	0	0			5
1	1	2	0	1	1	1	1	1	1						0		1		0		2		3	0	0	0	0	0			4
1	1	1	0	1	1	1	0	0	1				0	0	0		1		0	100	1	1	3	0.689938	0	0	0	0			4
1	0	1	0	1	1	1	0	0	1				0	0	1	1	1	0	0	114.333	1	1	3	25.7906	0	0	0	0			4
1	1	1	0	0	0	0	0	0	0				0	0	0		1		0	107	1	1	3	0.427105	0	0	0	0			5
1	2	1	1	1	1	1	0	1	1				0	0	0	0	1	0	0	108	1	1	3	2.56263	0	0	0	0			5
1	3	1	0	1	1	1	0	1	1				0	0	0		1		0	156.667	1	0	3	24.4435	0	0	0	0			5
1	1	1	0	0	0	1	0	0	1				0	0	0		1		0	102.667	1	1	3	9.88912	0	0	0	0			5
0	0	1	0	0	1	0	0	0	1				0	0	0	0	1		0	99.6667	1	1	3	24.6078	0	0	0	0			5
1	0	3	0	1	1	1	1	1	0				0	0	0		1		0	100	2	1	3	0.197125	0	0	0	0			5
0	1	0	1	0	1	1	0	0	1				0	0	0		1		0	102	1	1	3	3.90965	0	0	0	0			5
0	1	2	0	0	1	0	0	0	1				0	0	1		1		0	131	2	0	3	2.95688	0	0	0	0			4
1	1	1	0	1	0	1	0	0	1				1	1	0		1		0	123	1	1	3	6.99795	0	0	0	0			5
0	1	1	0	0	0	0	0	0	1				0	0	0	0	1		0	102.333	1	1	3	15.2115	0	0	0	0			5
1	1	1	1	1	1	1	0	0	0				0	0	0		1		0	362	1	0	3	2.20123	0	0	0	0			4
0	1	1	0	1	1	0	1	0	1				0	0	0		1		0	105.333	1	1	3	7.29363	0	0	0	0			5
0	5	1	0	1	0	1	0	1	1				0	0	0	0	1		0	117.667	1	1	3	8.37782	0	0	0	0			3
1	1	1	0	0	0	0	0	0	1				0	0	0		1		0	106.667	1	1	3	11.6961	0	0	0	0			5
1	3	1	0	0	0	0	0	0	1				0	0	0	1	1		0	111.333	1	1	3	6.37372	0	0	0	0			5
0	4	1	1	1	1	1	1	0	0				0	0	0		1		0	115.333	1	1	3	0.328542	0	0	0	0			5
1	2	1	0	1	1	1	0	0	1				0	0	0	0	1		0	101	1	1	3	9.16632	0	0	0	0			5
0	5	1	0	1	1	1	0	0	1				0	0	1		1		0	112	1	1	3	3.90965	0	0	0	0			5
0	1	1	0	1	1	0	0	0	1				0	0	0	1	1		0	102	1	1	3	8.9692	0	0	0	0			5
0	0	2	0	1	1	1	0	0	1				0	0	1	0	1	0	0	110	2	1	3	12.4846	0	0	0	0			5
1	1	2	1	1	0	1	1	0	0				0	0	1		1		0	156	2	0	3	0.657084	0	0	0	0			4
0	0	1	1	1	1	1	0	0	1				0	0	1		1		0	106	1	1	3	3.67967	0	0	0	0			5
0	6	1	1	1	1	1	0	1	1				0	0	1		1		0	107	1	1	3	7.3922	0	0	0	0			5
0	1	0	0	0	0	1	0	0	1				0	0	0	0	1		0	96	1	1	3	44.7146	0	0	0	0			5
0	2	1	0	0	0	1	0	0	1				0	0	0		1		0	98.3333	1	1	3	21.6181	0	0	0	0			5
0	2	0	0	1	1	1	0	1	1				0	0	1	0	1		0	100	1	1	3	5.8152	0	0	0	0			4
0	1	1	1	1	0	0	0	0	1				0	0	0		1		0	96.6667	1	1	3	10.9076	0	0	0	0			5
0	1	2	0	0	0	0	0	0	1				0	0	0		1		0	103.667	2	1	3	9.56058	0	0	0	0			5
1	0	1	0	1	1	1	0	1	1				0	0	1	0	2		0	133.333	1	0	3	1.05133	0	0	0	0			5
1	2	0	0	1	1	0	0	0	1				0	0	0		2		0	109.333	1	1	3	15.8686	0	0	0	0			5
0	0	2	0	1	1	1	1	1	1				1	0	1		2		0	111.667	2	1	3	3.90965	0	0	0	0			5
1	2	2	1	0	1	1	0	1	1				0	0	1	1	2	0	0	106.667	2	1	3	12.8788	0	0	0	0			3
1	1	1	0	0	0	0	0	0	1				0	0	0		2		0	91.6667	1	1	3	10.6119	0	0	0	0			5
0	1	1	0	0	1	1	0	1	1				0	0	1	0	2	0	0	108.333	1	1	3	14.2916	0	0	0	0			5
1	1	1	0	0	0	0	0	0	1				1	1	1	1	2		0	124	1	1	3	23.0308	0	0	0	0			5
0	3	1	0	0	1	0	0	0	1				1	1	0		2		0	169.667	1	0	3	28.1889	0	0	0	0			5
1	1	2	0	0	0	0	0	0	0				0	0	0	1	2		0	104.667	2	1	3	6.70226	0	0	0	0			5
1	2	2	1	1	1	1	0	1	1				0	0	1	1	2	0	0	103.667	2	1	3	8.31212	0	0	0	0			5
1	3	1	1	1	0	1	0	1	1				0	0	1	0	2	0	0	101.333	1	1	3	14.2587	0	0	0	0			3
1	2	1	1	0	1	0	0	0	1				0	0	0	1	2	0	0	87.6667	1	1	3	29.5031	0	0	0	0			5
1	1	1	0	0	0	1	0	0	1				0	0	1		2		0	110.667	1	1	3	1.70842	0	0	0	0			5
0	1	1	0	0	0	0	0	0	1				0	0	0	0	2		0	92.6667	1	1	3	2.00411	0	0	0	0			4
0	0	1	0	0	1	1	0	0	0				0	0	1		2		0	112	1	1	3	1.21561	0	0	0	0			5
0	0	1	0	0	1	0	0	1	1				0	0	0	1	2		0	167.667	1	0	3	36.8624	0	0	0	0			5
1	2	1	0	1	1	0	0	0	1				0	0	0	1	2	0	0	112	1	1	3	56.6078	0	0	0	0			5
1	0	2	0	0	0	1	0	0	1				0	0	1	0	2		0	90.3333	2	1	3	25.0021	0	0	0	0			5
0	0	1	0	0	0	0	0	0	1				0	0	0		2		0	118.667	1	1	3	6.20945	0	0	0	0			5
1	0	1	0	0	0	0	0	0	0				0	0	0		2		0	93.6667	1	1	3	13.4374	0	0	0	0			5
1	0	1	1	1	1	0	0	0	0				1	0	0		2		0	114	1	1	3	16.7885	0	0	0	0			5
1	1	1	0	1	1	0	0	0	0				0	0	0		2		0	96	1	1	3	0.197125	0	0	0	0			5
0	0	1	0	1	1	0	1	1	1				0	0	0	0	2		0	95.3333	1	1	3	56.9363	0	0	0	0			5
1	1	1	1	1	1	0	0	0	1				0	0	0	1	2	0	0	90.6667	1	1	3	21.7495	0	0	0	0			5
0	2	2	0	0	0	0	0	0	1				0	0	1	0	2	0	0	99.6667	2	1	3	16.8214	0	0	0	0			5
0	1	1	1	1	0	1	0	1	1				0	0	0	0	2		0	92.6667	1	1	3	13.4045	0	0	0	0			4
0	2	1	0	1	1	0	0	1	1				0	0	1	1	2	0	0	92.6667	1	1	3	5.78234	0	0	0	0			5
0	2	1	0	0	1	1	1	0	0				0	0	1	0	2		0	107.333	1	1	3	0.854209	0	0	0	0			5
0	4	1	0	1	1	0	0	1	1				0	0	0		2		0	112.333	1	1	3	12.1561	0	0	0	0			5
0	6	0	0	0	0	0	0	0	1				0	0	1	1	2		0	99.3333	1	1	3	35.9754	0	0	0	0			5
0	4	2	0	1	1	1	0	1	1				0	0	1	0	2	0	0	99.6667	2	1	3	38.8994	0	0	0	0			4
1	3	3	1	1	1	0	0	1	1				0	0	0	0	2		0	92	2	1	3	3.61396	0	0	0	0			5
0	4	0	1	0	1	1	0	0	1				0	0	0		2		0	107.333	1	1	3	4.33676	0	0	0	0			5
0	2	0	0	0	1	0	0	1	1				0	0	1	1	2	0	0	102.333	1	1	3	23.7536	0	0	0	0			4
0	2	1	1	1	1	0	0	0	1				0	0	0		2		0	106.333	1	1	3	17.4127	0	0	0	0			5
1	1	1	0	0	0	0	0	0	1				0	0	0		2		0	112.333	1	1	3	9.98768	0	0	0	0			5
1	1	1	0	0	0	0	0	0	1				0	0	1	1	2		0	133	1	0	3	56.115	0	0	0	0			4
1	1	1	0	1	1	1	1	0	1				0	0	0		2		0	95.6667	1	1	3	9.06776	0	0	0	0			5
1	1	1	0	0	1	0	1	0	1				0	0	0		2		0	92	1	1	3	5.12526	0	0	0	0			5
1	3	1	0	1	1	0	0	0	1				0	0	0		2		0	112.333	1	1	3	5.74949	0	0	0	0			5
1	0	1	0	0	0	1	0	0	0				0	0	1		2		0	126.667	1	1	3	0.262834	0	0	0	0			5
0	2	1	1	1	0	0	0	1	1				0	0	1	1	2		0	105.333	1	1	3	20.2053	0	0	0	0			4
1	2	2	1	0	1	1	0	1	0				0	0	0		2		0	105.667	2	1	3	5.55236	0	0	0	0			4
0	0	1							1				0	0	0	1	2		0	133	1	0	3	13.306	0	0	0	0			5
0	3	1	1	1	1	0	0	0	1				0	0	0		2		0	106.667	1	1	3	17.6099	0	0	0	0			4
0	5	3	0	0	0	0	0	0	1				1	0	1	1	2		0	121.667	2	1	3	2.75975	0	0	0	0			5
1	1	1	0	1	1	1	0	0	1				0	0	0	0	2		0	108.333	1	1	3	3.44969	0	0	0	0			5
1	1	1	1	1	0	0	0	1	1				0	0	1	1	2		0	95.6667	1	1	3	3.28542	0	0	0	0			5
0	1	1	0	0	0	1	0	0	1				0	0	0		2		0	100	1	1	3	5.0924	0	0	0	0			5
0	0	1	0	1	1	1	1	1	1				0	0	1	0	2	0	0	97	1	1	3	28.5175	0	0	0	0			4
1	1	1	0	0	1	1	0	0	1				0	0	0		2		0	107.667	1	1	3	1.24846	0	0	0	0			4
0	2	0	1	0	1	0	0	0	1				0	0	1	0	2		0	116.667	1	1	3	11.9589	0	0	0	0			5
1	0	1	1	1	1	1	0	0	1				0	0	0	1	2	0	0	92.9667	1	1	3	36.4025	0	0	0	0			5
1	2	1	0	1	1	0	0	0	1				0	0	0		2		0	111	1	1	3	16.5257	0	0	0	0			5
0	1	2	0	0	1	1	0	0	1				0	0	0		2		0	98	2	1	3	5.8809	0	0	0	0			5
0	1	2	0	0	1	1	0	1	1				1	1	0	0	2		0	125	2	1	3	3.5154	0	0	0	0			5
0	1	1	0	1	1	0	0	0	0				0	0	0	0	2		0	101	1	1	3	1.18275	0	0	0	0			5
1	4	1	0	1	1	1	1	0	1				0	0	0	1	2		0	103	1	1	3	40.7064	0	0	0	0			5
0	1	1	1	1	1	1	0	1	1				0	0	1	1	2	0	0	97.3333	1	1	3	38.9651	0	0	0	0			4
1	2	1	1	0	1	0	0	0	1				0	0	0	1	2	0	0	107.333	1	1	3	7.95072	0	0	0	0			5
0	1	2	1	1	1	0	0	0	1				0	0	0		2		0	98.3333	2	1	3	0.887064	0	0	0	0			5
1	2	2	1	1	1	0	0	1	0				0	0	0		2		0	90.6667	2	1	3	0.229979	0	0	0	0			5
1	1	2	1	1	1	0	0	1	0				0	0	1		2		0	118.667	2	1	3	0.525667	0	0	0	0			5
1	7	2	0	1	1	0	0	0	1				0	0	1		2		0	110	2	1	3	6.70226	0	0	0	0			4
0	1	2	0	0	1	0	0	1	1				0	0	0		2		0	100	2	1	3	4.50103	0	0	0	0			5
1	2	1	1	1	1	1	0	0	1				0	0	0		2		0	98.3333	1	1	3	11.5318	0	0	0	0			4
1	1	1	0	0	1	0	1	1	1				0	0	0		2		0	74	1	1	3	2.92402	0	0	0	0			3
0	5	1	0	1	1	1	0	1	1				0	0	1	0	2		0	113.333	1	1	3	8.54209	0	0	0	0			5
0	3	1	0	0	1	0	0	0	0				0	0	1		2		0	83	1	1	3	0	0	0	0	0			4
0	0	1	0	0	0	0	0	0	1				0	0	0	0	2		0	91.6667	1	1	3	25.7906	0	0	0	0			5
0	0	1	1	0	0	0	0	0	0				0	0	0		2		0	89	1	1	3	0	0	0	0	0			5
0	0	1	1	1	1	0	0	0	1				0	0	1		2		0	113.667	1	1	3	28.6817	0	0	0	0			5
1	0	1	0	0	1	0	0	0	1				0	0	0	0	2		0	112.333	1	1	3	5.15811	0	0	0	0			5
1	0	0	1	1	1	1	0	1	1				0	0	1	0	2	0	0	102.667	1	1	3	32.0986	0	0	0	0			5
1	1	1	0	0	1	1	1	0	0				0	0	1		2		0	100.667	1	1	3	0.755647	0	0	0	0			5
1	1	0	0	0	0	1	0	1	1				0	0	1	0	2		0	102.333	1	1	3	50.2669	0	0	0	0			5
0	3	2	0	0	1	0	0	0	1				0	0	0		2		0	129.667	2	1	3	9.7577	0	0	0	0			4
1	1	1	1	1	1	1	0	0	1				0	0	0	0	2	0	0	118.667	1	1	3	7.26078	0	0	0	0			5
0	4	2	1	1	1	1	0	0	1				0	0	1		2		0	120.333	2	1	3	12.0903	0	0	0	0			5
0	1	1	0	0	0	1	0	0	1				0	0	1	1	2		0	115.667	1	1	3	32.3943	0	0	0	0			5
1	2	1	0	0	1	0	0	0	1				0	0	0		2		0	105.667	1	1	3	22.768	0	0	0	0			5
0	3	1	0	0	1	1	0	1	1				0	0	1	0	2		0	112.333	1	1	3	4.53388	0	0	0	0			5
0	0	2	0	1	1	0	0	0	0				0	0	1		2		0	81.6667	2	1	3	0.197125	0	0	0	0			5
0	1	3	0	1	1	1	0	0	0				0	0	0		2		0	100	2	1	3	1.01848	0	0	0	0			5
1	7	1	0	1	1	1	0	1	1				0	0	1		2		0	124	1	1	3	2.52977	0	0	0	0			5
1	0	1	0	1	1	0	0	0	1				1	1	1		2		0	120	1	1	3	1.70842	0	0	0	0			4
0	3	1	0	0	1	1	0	1	0				0	0	1		2		0	147	1	0	3	0.919918	0	0	0	0			5
0	1	1	1	0	1	1	1	0	1				0	0	0		2		0	113	1	1	3	0.952772	0	0	0	0			5
0	0	4	1	0	1	1	0	0	1				0	0	1	1	2	0	0	107.667	2	1	3	14.7187	0	0	0	0			4
1	1	2	0	0	0	0	0	0	0						0		2		0		2		3	0	0	0	0	0			5
0	2	2	0	0	0	1	0	0	1				0	0	0	0	2		0	128.333	2	1	3	3.21971	0	0	0	0			5
1	2	1	1	1	0	0	0	0	1				0	0	0	1	2	0	0	94	1	1	3	37.848	0	0	0	0			5
0	0	1	0	0	0	0	0	0	1				0	0	0		2		0	104.333	1	1	3	22.4066	0	0	0	0			4
0	1	2	1	0	1	1	0	1	1				0	0	1	0	2	0	0	109.333	2	1	3	11.7618	0	0	0	0			5
1	1	1	1	0	0	1	0	1	1				0	0	1		2		0	118	1	1	3	11.2033	0	0	0	0			5
1	7	1	1	1	0	1	0	1	1				0	0	1		2		0	101	1	1	3	8.9692	0	0	0	0			5
1	0	1	0	0	0	0	0	0	0				0	0	1		2		0	98.3333	1	1	3	9.23203	0	0	0	0			4
1	1	1	0	0	0	0	0	0	1				0	0	0		2		0	86.3333	1	1	3	3.77823	0	0	0	0			5
0	1	1	1	1	1	0	1	1	1				0	0	1	0	2	0	0	95.3333	1	1	3	14.8501	0	0	0	0			5
1	3	1	0	1	1	1	0	0	1				0	0	0	1	2		0	101	1	1	3	4.79671	0	0	0	0			5
0	1	1	0	0	0	0	0	0	0				0	0	0		2		0	85	1	1	3	1.1499	0	0	0	0			5
0	1	1	0	1	1	1	0	0	1				0	0	1	0	2		0	149.667	1	0	3	5.58522	0	0	0	0			4
0	2	2	0	0	0	0	0	0	1				0	0	0		2		0	125	2	1	3	2.3655	0	0	0	0			5
1	2	1	0	0	0	1	0	0	0				0	0	0		2		0	121	1	1	3	0.821355	0	0	0	0			4
0	2	1	0	0	1	1	0	0	0				0	0	0	1	2		0	166.333	1	0	3	1.11704	0	0	0	0			5
0	3	1	0	1	1	1	0	0	1				1	1	0	1	2		0	133	1	0	3	32.3943	0	0	0	0			5
0	1	1	0	0	0	0	0	0	0				0	0	1		2		0	114	1	1	3	1.60986	0	0	0	0			5
1	1	1	0	0	0	0	0	0	0				1	0	0		2		0	132.333	1	0	3	0.558522	0	0	0	0			5
1	0	2	0	0	0	0	0	0	1				0	0	0		2		0	95.3333	2	1	3	8.57495	0	0	0	0			5
0	6	1	1	0	1	1	0	1	1				0	0	0		2		0	100.667	1	1	3	8.9692	0	0	0	0			5
1	1	1	0	0	1	1	0	1	1				0	0	0		2		0	93	1	1	3	1.18275	0	0	0	0			5
0	6	1	0	0	0	0	0	0	1				1	1	0	0	2		0	116	1	1	3	3.8768	0	0	0	0			5
0	0	1	0	0	1	0	0	1	1				0	0	1	0	2	0	0	102	1	1	3	11.8275	0	0	0	0			3
1	1	0	0	0	0	0	0	0	1				1	1	1		2		0	113.667	1	1	3	15.2115	0	0	0	0			5
1	1	1	0	1	0	0	1	0	1				0	0	0	0	2		0	99.3333	1	1	3	7.12936	0	0	0	0			4
0	0	1	1	0	0	0	0	0	1				0	0	0	0	2		0	107.667	1	1	3	33.7084	0	0	0	0			5
0	7	0	0	1	1	0	1	1	1				0	0	0	0	2		0	91.3333	1	1	3	51.384	0	0	0	0			4
1	1	0	0	1	1	1	0	1	1				0	0	1		2		0	93.6667	1	1	3	19.1212	0	0	0	0			5
0	7	1	0	0	0	0	0	1	1				0	0	0	0	2	0	0	105	1	1	3	5.12526	0	0	0	0			5
0	1	1	0	0	0	0	0	0	1				0	0	0		2		0	105	1	1	3	1.05133	0	0	0	0			5
0	1	1	0	1	0	1	0	0	1				0	0	1	1	2	0	0	81	1	1	3	28.4189	0	0	0	0			5
0	1	1	0	0	0	0	0	0	1				0	0	1		2		0	137.667	1	0	3	1.01848	0	0	0	0			5
0	1	2	1	0	1	0	1	0	1				0	0	0		2		0	106.667	2	1	3	16.3943	0	0	0	0			5
0	2	1	0	0	1	0	0	1	1				0	0	1		2		0	104.333	1	1	3	0.525667	0	0	0	0			5
0	2	2	1	1	1	1	1	0	1				0	0	0	1	2		0	111.667	2	1	3	1.577	0	0	0	0			5
0	0	1	0	1	0	1	0	0	1				0	0	1		2		0	93.6667	1	1	3	17.0185	0	0	0	0			5
1	2	1	0	1	1	0	0	0	0				0	0	0		2		0	100	1	1	3	0.229979	0	0	0	0			5
0	0	1	1	0	1	0	0	1	1				0	0	1		2		0	89	1	1	3	29.7659	0	0	0	0			3
0	7	1	0	0	0	0	0	0	1				0	0	1	0	2		0	134.667	1	0	3	3.38398	0	0	0	0			5
1	1	1							1						0	0	2		0		1		3	25.3635	0	0	0	0			4
1	1	2	0	1	1	0	0	1	1				0	0	1		2		0	99.3333	2	1	3	15.0472	0	0	0	0			3
0	5	2	0	0	0	0	0	0	1				0	0	1		2		0	98.3333	2	1	3	11.1704	0	0	0	0			5
1	1	1	0	1	1	1	0	0	0				0	0	1		2		0	110.333	1	1	3	0.361396	0	0	0	0			5
0	0	1	1	0	1	1	0	1	1				0	0	0	0	2	0	0	107.667	1	1	3	67.7125	0	0	0	0			5
0	1	1	0	0	0	1	0	0	1				0	0	0	0	2		0	94.3333	1	1	3	14.1602	0	0	0	0			5
0	1	1	0	0	1	0	0	0	1				0	0	1	0	2	0	0	108.333	1	1	3	91.8275	0	0	0	0			5
1	2	1	0	0	1	1	1	1	1				0	0	0		2		0	107.333	1	1	3	86.4394	0	0	0	0			5
0	0	1	0	0	1	0	0	1	1				0	0	1		2	0	0	105.333	1	1	3	35.6797	0	0	0	0			5
0	1	1	0	0	0	0	0	0	1				0	0	1	0	2		0	87.3333	1	1	3	37.6181	0	0	0	0			5
1	2	0	1	0	0	0	0	0	1				0	0	1	1	2		0	130.667	1	0	3	20.731	0	0	0	0			5
0	1	1	0	0	0	0	0	0	0				0	0	0	0	2		0	116.667	1	1	3	2.26694	0	0	0	0			5
1	3	1	1	1	1	1	0	0	0				0	0	0		2		0	96.3333	1	1	3	2.75975	0	0	0	0			5
0	2	1	0	0	1	0	0	0	1				0	0	0		2		0	93.6667	1	1	3	6.96509	0	0	0	0			5
1	0	1	0	0	1	0	0	1	1				0	0	0		2		0	99	1	1	3	13.5031	0	0	0	0			4
1	1	1	1	1	1	0	0	0	1				0	0	1		2		0	139.333	1	0	3	1.90554	0	0	0	0			5
0	0	0	0	0	0	0	0	1	1				0	0	1	0	2	0	0	99	1	1	3	23.2279	0	0	0	0			5
1	2	1	1	1	1	0	0	1	1				0	0	0		2		0	106.333	1	1	3	3.35113	0	0	0	0			4
0	1	1	0	0	0	0	0	0	0				0	0	0	1	2		0	100.333	1	1	3	2.26694	0	0	0	0			2
0	0	1	1	1	1	1	0	0	0				0	0	0		2		0	86.6667	1	1	3	4.3039	0	0	0	0			5
0	0	1	0	1	0	0	0	0	1				0	0	1		2		0	86.6667	1	1	3	8.47639	0	0	0	0			5
0	2	1	0	0	0	0	0	0	1				0	0	0		2		0	112	1	1	3	9.00205	0	0	0	0			5
0	7	1	0	0	0	0	0	0	1				0	0	1		2		0	86	1	1	3	4.56674	0	0	0	0			5
1	6	1	1	1	0	1	0	0	1				0	0	0		2		0	117.333	1	1	3	4.82957	0	0	0	0			5
0	6	1	1	0	1	0	1	1	1				0	0	1	1	2		0	93.3333	1	1	3	21.4538	0	0	0	0			5
0	1	1	0	0	0	1	0	1	1				0	0	1		2		0	124.667	1	1	3	5.32238	0	0	0	0			5
1	1	1	0	0	1	0	1	0	1				1	1	0		2		0	149	1	0	3	7.65503	0	0	0	0			4
1	1	1	0	0	1	0	0	1	1				0	0	0	0	2	0	0	104.333	1	1	3	7.72074	0	0	0	0			5
0	0	1							1				0	0	0	0	2		0	99.6667	1	1	3	12.9446	0	0	0	0			5
0	0	1	1	0	0	0	0	0	1				0	0	0	1	2		0	110.667	1	1	3	38.9322	0	0	0	0			5
0	0	1	0	0	0	0	0	0	1				0	0	0	0	2		0	96	1	1	3	6.53799	0	0	0	0			5
1	1	1	0	0	0	0	0	0	0				0	0	0		2		0	125.667	1	1	3	2.43121	0	0	0	0			5
0	0	0	0	1	1	0	0	1	1				0	0	1		2		0	117	1	1	3	19.7454	0	0	0	0			5
0	3	0	1	1	0	0	0	0	0				0	0	0		2		0	111	1	1	3	0.459959	0	0	0	0			5
1	5	2	1	1	1	1	0	1	0				1	1	1		2		0	131	2	0	3	0.788501	0	0	0	0			5
0	1	1	0	0	0	0	0	0	1				0	0	0		2		0	94.6667	1	1	3	6.14374	0	0	0	0			5
0	1	1		0	0	0	0	0	1				0	0	0	0	2	0	0	91	1	1	3	11.8275	0	0	0	0			4
0	6	1	1	1	1	1	0	1	1				0	0	0		2		0	119.333	1	1	3	8.73922	0	0	0	0			5
1	3	1	0	1	0	1	1	1	0				0	0	0		2		0	100	1	1	3	0	0	0	0	0			5
0	5	2	0	0	0	0	0	0	1				1	1	0	1	2		0	121.333	2	1	3	3.02259	0	0	0	0			3
0	2	1	0	1	0	0	0	1	0				0	0	0	0	2	0	0	133.667	1	0	3	1.37988	0	0	0	0			5
1	3	1	0	0	0	0	0	0	1				0	0	1		2		0	107.333	1	1	3	27.5647	0	0	0	0			5
0	2	1	0	1	1	1	0	0	0				0	0	0	0	2		0	85.3333	1	1	3	4.86242	0	0	0	0			4
0	0	1	0	0	1	0	0	0	1				0	0	1	0	2		0	106.333	1	1	3	6.96509	0	0	0	0			5
1	2	0	1	1	0	0	0	1	1				0	0	1		2		0	109.333	1	1	3	0.591376	0	0	0	0			5
1	4	1	0	1	1	0	0	1	1				0	0	1		2		0	118.667	1	1	3	2.3655	0	0	0	0			4
0	3	1	0	1	1	0	0	0	1				0	0	0		2		0	99.3333	1	1	3	0.722793	0	0	0	0			5
0	1	1	1	1	1	0	0	0	1				0	0	0	0	2	0	0	91.3333	1	1	3	18.037	0	0	0	0			5
0	6	1	0	0	1	0	0	1	1				0	0	0	1	2		0	89.6667	1	1	3	15.2772	0	0	0	0			5
1	1	1	0	1	1	1	0	1	1				0	0	1		2		0	116.333	1	1	3	0.821355	0	0	0	0			5
1	2	2	1	1	1	1	1	1	0				0	0	0		2		0	120	2	1	3	0	0	0	0	0			5
0	1	1	0	0	1	1	0	0	1				0	0	0		2		0	93	1	1	3	5.05955	0	0	0	0			4
1	5	1	1	1	1	0	0	0	1				0	0	0		2		0	101.333	1	1	3	12.0246	0	0	0	0			5
1	1	1	1	1	1	0	0	0	1				0	0	0	1	2	0	0	111.333	1	1	3	17.8727	0	0	0	0			4
1	0	1	0	1	0	0	0	1	1				0	0	0		2		0	99.6667	1	1	3	9.10062	0	0	0	0			5
0	0	1	1	1	1	0	0	0	1				0	0	0		2		0	108.667	1	1	3	5.05955	0	0	0	0			5
1	1	1	0	1	0	0	0	0	0				0	0	1		2		0	93.3333	1	1	3	1.37988	0	0	0	0			5
1	0	1	0	0	1	0	0	0	0				0	0	0	0	2	0	0	101.333	1	1	3	5.35524	0	0	0	0			5
0	6	2	1	1	1	0	1	1	1				0	0	0		2		0	111	2	1	3	1.05133	0	0	0	0			5
0	1	1	0	0	0	0	1	1	1				0	0	0		2		0	108.667	1	1	3	1.51129	0	0	0	0			5
0	1	1	0	1	1	0	0	1	1				0	0	1		2		0	91	1	1	3	75.3676	0	0	0	0			5
0	2	1	1	1	1	1	0	1	0				0	0	1		2		0	111	1	1	3	0.328542	0	0	0	0			5
0	1	1	0	1	1	0	1	1	1				0	0	0	0	2		0		1		3	16.9856	0	0	0	0			5
0	2	1	1	1	1	0	0	0	1				0	0	0		2		0	116	1	1	3	8.11499	0	0	0	0			5
0	0	1	0	1	1	0	0	0	1				0	0	1		3		0	116.667	1	1	3	1.1499	0	0	0	0			5
1	4	1	1	1	0	1	0	0	0				0	0	1	0	3		0	119.667	1	1	3	1.97125	0	0	0	0			5
0	3	2	0	0	1	1	1	1	1				0	0	0	1	3		0	96.3333	2	1	3	1.87269	0	0	0	0			5
0	2	1	1	1	1	0	0	0	1				0	0	0	1	3		0	96	1	1	3	6.2423	0	0	0	0			5
0	1	0	0	0	0	0	0	0	1				0	0	0	1	3		0	96.6667	1	1	3	89.2649	0	0	0	0			5
1	2	1	1	1	0	1	0	1	1				0	0	0		3		0	108	1	1	3	51.4825	0	0	0	0			5
1	0	1	0	0	0	1	0	0	1				1	0	0	0	3		0	126	1	1	3	7.29363	0	0	0	0			4
1	2	0	1	1	1	1	0	1	1				0	0	0		3		0	117	1	1	3	20.4682	0	0	0	0			5
1	1	1	1	1	1	0	0	1	1				1	1	1		3		0	134.333	1	0	3	38.2423	0	0	0	0			4
0	6	1	1	1	0	0	0	1	1				1	0	0		3		0	121	1	1	3	11.4661	0	0	0	0			5
0	7	1	1	0	1	0	1	0	0				0	0	1		3		0	145.333	1	0	3	4.69815	0	0	0	0			5
1	1	1	0	0	1	0	1	0	1				0	0	1		3		0	97.6667	1	1	3	85.5195	0	0	0	0			5
0	2	1	0	0	1	0	0	1	1				0	0	0		3		0	105.333	1	1	3	24.7064	0	0	0	0			5
1	0	2	1	0	0	0	0	0	1				0	0	0	1	3	0	0	103.667	2	1	3	9.42916	0	0	0	0			5
0	3	1	0	1	1	1	1	1	1				1	1	0	0	3		0	153	1	0	3	3.48255	0	0	0	0			5
1	7	1	1	1	1	1	0	1	1				0	0	0	1	3		0	100	1	1	3	9.88912	0	0	0	0			5
0	1	1	0	0	1	0	0	0	1				0	0	1	1	3		0	121.333	1	1	3	22.3737	0	0	0	0			5
0	4	0	0	0	1	1	0	0	1				0	0	1		3		0	98.3333	1	1	3	15.0472	0	0	0	0			4
1	2	1	0	1	0	0	0	0	1				0	0	1	1	3		0	93.6667	1	1	3	25.1663	0	0	0	0			5
1	2	1	0	0	1	0	0	0	1				0	0	0	1	3		0	94.3333	1	1	3	7.62218	0	0	0	0			5
0	0	1	0	0	1	0	0	0	1				0	0	1	0	3		0	114.667	1	1	3	3.28542	0	0	0	0			5
0	6	0	0	1	1	1	0	1	1				0	0	0	0	3		0	108	1	1	3	1.44558	0	0	0	0			5
0	7	1	0	0	1	1	0	1	1				0	0	0	1	3	0	0	108.333	1	1	3	9.03491	0	0	0	0			5
0	1	2	0	1	1	0	0	1	1				0	0	1		3		0	119	2	1	3	2.20123	0	0	0	0			5
0	1	1	0	1	1	1	0	0	0				0	0	0		3		0	118.667	1	1	3	5.19097	0	0	0	0			5
1	2	1	1	1	1	1	0	1	1				0	0	0		3		0	108	1	1	3	1.577	0	0	0	0			4
1	1	1	0	0	1	0	0	0	1				0	0	0		3		0	115	1	1	3	53.9795	0	0	0	0			3
1	1	0	0	1	1	0	1	0	1				0	0	1	0	3	0	0	86.6667	1	1	3	20.7639	0	0	0	0			5
0	2	1	1	0	1	1	1	1	1				0	0	1	0	3		0	106.333	1	1	3	10.152	0	0	0	0			5
1	6	2	1	1	1	1	0	0	0				0	0	0	0	3		0	96.3333	2	1	3	4.59959	0	0	0	0			5
0	2	3	0	0	1	0	0	0	0				0	0	1	0	3		0	131.667	2	0	3	0.788501	0	0	0	0			5
0	1	1	0	0	1	1	0	0	1				1	0	0		3		0	101.667	1	1	3	9.79055	0	0	0	0			5
0	2	1	0	1	1	1	0	1	0				0	0	0		3		0	111.333	1	1	3	1.34702	0	0	0	0			5
0	0	1	1	1	1	1	0	1	0				0	0	1		3		0	111.667	1	1	3	0.328542	0	0	0	0			5
1	1	2	0	1	1	0	0	1	1				0	0	1		3		0	102.333	2	1	3	18.4641	0	0	0	0			4
0	0	2	0	0	1	0	0	1	1				1	0	0	0	3		0	109	2	1	3	6.86653	0	0	0	0			5
0	2	1	0	0	0	0	0	0	1				0	0	1	0	3		0	102	1	1	3	4.23819	0	0	0	0			5
1	2	1	0	1	1	1	0	1	1				0	0	1	0	3		0	99.3333	1	1	3	2.3655	0	0	0	0			5
0	1	1	0	0	1	0	0	0	1				0	0	1	0	3	0	0	93.6667	1	1	3	19.7782	0	0	0	0			5
0	2	1	0	1	1	1	1	0	1				0	0	0		3		0	108	1	1	3	2.89117	0	0	0	0			5
0	3	2	1	0	0	0	0	1	1				0	0	0		3		0	111.333	2	1	3	4.59959	0	0	0	0			5
0	1	1	0	0	1	0	0	0	1				1	1	0	0	3	0	0	134.667	1	0	3	1.28131	0	0	0	0			3
0	2	1	0	0	0	0	0	0	1				0	0	0	1	3	0	0	124.333	1	1	3	32.2957	0	0	0	0			5
0	6	1	1	1	1	1	1	1	1				0	0	0	0	3		0	104.667	1	1	3	15.0144	0	0	0	0			5
1	1	0	0	0	0	0	0	0	1				0	0	1		3		0	102	1	1	3	26.4805	0	0	0	0			4
0	6	2	1	1	1	1	0	0	1				0	0	1		3		0	95.6667	2	1	3	2.43121	0	0	0	0			3
0	1	1	0	1	1	1	1	0	0				0	0	0		3		0	100	1	1	3	1.9384	0	0	0	0			5
1	2	1	1	1	1	0	0	1	1				0	0	1		3		0	103.333	1	1	3	31.1786	0	0	0	0			5
0	0	1	0	1	1	1	0	0	1				0	0	0		3		0	90	1	1	3	0.229979	0	0	0	0			5
0	2	1	0	0	0	1	0	0	1				0	0	0	1	3		0	88.3333	1	1	3	9.00205	0	0	0	0			4
0	3	2	1	1	0	0	0	0	1				0	0	1		3		0	120.333	2	1	3	17.1828	0	0	0	0			5
1	0	1	0	1	1	1	0	1	1				0	0	0	0	3		0	105.667	1	1	3	2.95688	0	0	0	0			5
1	0	2	1	1	1	1	0	0	0				0	0	0		3		0	100	2	1	3	0.492813	0	0	0	0			5
0	2	1	1	1	1	0	0	1	1				0	0	1	0	3		0	98	1	1	3	46.6201	0	0	0	0			5
0	3	1	1	1	1	0	0	0	1				1	1	0		3		0	138.667	1	0	3	3.74538	0	0	0	0			5
1	1	1	1	1	1	0	0	0	1				0	0	1		3		0	95.6667	1	1	3	14.2916	0	0	0	0			4
1	2	1	0	0	1	1	1	1	1				0	0	1	0	3	0	0	82.6667	1	1	3	56.0164	0	0	0	0			5
0	0	2	0	0	0	0	0	0	0				0	0	1	0	3	0	0	108.137	2	1	3	2.79261	0	0	0	0			5
0	2	1	0	0	0	0	0	1	1				0	0	1	1	3	0	0	111	1	1	3	22.8665	0	0	0	0			5
1	1	1	0	1	1	0	0	0	1				0	0	1		3		0	115	1	1	3	10.5462	0	0	0	0			4
1	1	2	0	1	0	0	0	0	0				0	0	0	1	3		0	104	2	1	3	3.67967	0	0	0	0			5
0	3	1	1	1	0	0	0	1	1				0	0	1	1	3	0	0	96.3333	1	1	3	18.0698	0	0	0	0			5
0	7	1	1	1	1	1	1	1	1				0	0	0		3		0	99.3333	1	1	3	0.755647	0	0	0	0			5
1	1	1	1	0	1	0	0	0	1				0	0	1		3		0	152.333	1	0	3	3.31827	0	0	0	0			4
0	2	3	1	1	1	1	0	0	0				0	0	1	1	3		0	101.667	2	1	3	2.69405	0	0	0	0			5
1	7	1	0	0	1	0	0	0	1				0	0	0		3		0	142	1	0	3	13.076	0	0	0	0			5
0	0	2	1	0	1	0	0	1	0				0	0	1	0	3		0	126.667	2	1	3	0.295688	0	0	0	0			5
1	6	1	0	0	0	0	0	0	1			15	1	1	0	0	2		1	217.333	1	0	2	7.3922	0	0	0	4		0	5
0	1	2	0	1	0	0	1	0	1		5		1	0	0		1		1	111.333	2	1	1	2.56263	0	1	0	0		0	4
1	1	2	0	1	1	1	1	1	0				1	1	0		1		1	150	2	0	2	0	0	0	0	0		0	5
0	0	2	0	0	1	1	0	0	0				0	0	1		1		1	136.333	2	0	2	1.47844	0	0	0	0		0	5
1	1	2	0	1	1	0	0	1	1				0	0	0	0	1		1	111	2	1	1	7.09651	0	0	0	0		0	3
1	2	1	0	0	1	1	0	0	1				1	0	0		1		1	137	1	0	2	4.3039	0	0	0	0		0	5
0	0	2	1	1	1	0	1	0	1				1	1	0		1		1	152	2	0	2	3.12115	0	0	0	0		0	5
0	1	0	0	0	0	0	0	0	1		5		0	0	1	0	1	0	1	121.333	1	1	1	17.2485	0	1	0	0		0	4
1	2	3	0	0	1	1	0	0	0		10		1	1	0		2		1	205.867	2	0	2	4.63244	0	1	0	0		0	5
1	1	2	0	1	1	1	0	1	1				1	1	1	0	2	0	1	146.333	2	0	2	13.8316	0	0	0	0		0	5
1	3	1	0	0	1	1	1	0	0				0	0	1	0	3	0	1	162.333	1	0	2	0.919918	0	0	0	0		0	5
0	0	1	0	0	1	0	1	0	1				1	1	1		1		1	280.667	1	0	2	10.4805	0	0	1	0		0	5
0	1	0	1	1	1	0	1	1	1				0	0	1	0	1	1	0	125	1	1	3	13.9959	0	0	0	0			5
1	2	3	0	1	1	1	0	1	1				0	0	0	1	2	1	0	86.6667	2	1	3	19.4168	0	0	0	0			3
0	1	1	0	0	1	0	0	0	0				0	0	0				0	101	1	1	3	0	0	0	0	0			5
0	2	2	1	0	1	1	0	1	0				0	0	0				0	85.3333	2	1	3	0.558522	0	0	0	0			5
1	1	2	1	0	1	1	1	1	0				0	0	0				0	107	2	1	3	1.1499	0	0	0	0			5
1	1	0	0	1	1	1	0	1	0				0	0	1				0	130.667	1	0	3	8.73922	0	0	0	0			5
1	1	1	0	0	0	0	0	1	0				0	0	0				0	96.3333	1	1	3	1.9384	0	0	0	0			5
1	2	3	0	0	0	1	0	1	0				0	0	0				0	173.667	2	0	3	0.229979	0	0	0	0			5
1	3	3	1	1	1	0	0	1	0				0	0	0				0	103	2	1	3	0.985626	0	0	0	0			5
1	1	3	0	1	1	0	0	1	1				0	0	0	0		0	0	109.333	2	1	3	9.3963	0	0	0	0			5
1	0	1	0	1	1	1	0	0	1				0	0	0				0	100	1	1	3	0.492813	0	0	0	0			4
1	3	3	1	0	1	1	0	0	0				1	1	1		1		0	139	2	0	3	0.558522	0	0	0	0			3
0	1	2	0	0	0	0	0	1	1				1	0	0		1		0	109.667	2	1	3	11.9918	0	0	0	0			5
0	1	1	0	1	0	0	0	1	1				0	0	0		1		0	91.6667	1	1	3	10.152	0	0	0	0			5
1	3	4	0	0	0	0	0	1	1				1	0	1		1		0	108.667	2	1	3	2.06982	0	0	0	0			5
0	1	1	0	1	0	1	0	0	1				0	0	1		1		0	104	1	1	3	18.4312	0	0	0	0			5
1	1	1	0	0	1	0	1	1	1				0	0	1		1		0	93.3333	1	1	3	13.8973	0	0	0	0			4
0	3	1	1	1	1	0	1	1	1				0	0	0		1		0	91.3333	1	1	3	7.68788	0	0	0	0			5
1	3	2	1	1	1	1	1	0	1				0	0	0		1		0	100	2	1	3	1.01848	0	0	0	0			5
0	1	2	0	0	1	1	0	0	1				0	0	1		1		0	109.667	2	1	3	2.3655	0	0	0	0			5
1	3	1	0	0	1	1	1	0	1				0	0	0		1		0	109	1	1	3	1.97125	0	0	0	0			4
1	1	1	1	0	1	1	0	0	1				0	0	0		1		0	129	1	1	3	1.47844	0	0	0	0			5
0	3	1	0	0	1	1	0	1	1				0	0	0		1		0	103.333	1	1	3	6.50513	0	0	0	0			4
1	1	1	1	1	1	1	0	0	1				0	0	0		1		0	92.6667	1	1	3	1.1499	0	0	0	0			5
1	5	2	0	0	0	1	0	0	0				0	0	0		1		0	112.667	2	1	3	2.43121	0	0	0	0			4
1	1	2	0	1	0	1	0	1	1				0	0	1	0	1	0	0	88.6667	2	1	3	3.05544	0	0	0	0			4
1	3	1	0	0	1	1	1	1	0				0	0	1		1		0	98.6667	1	1	3	0.361396	0	0	0	0			5
1	3	0	0	1	1	1	1	1	1				0	0	0	0	1		0	93	1	1	3	5.68378	0	0	0	0			3
1	1	2	0	0	1	1	1	1	1				0	0	1		1		0	103.333	2	1	3	12.3203	0	0	0	0			3
1	1	3	0	0	0	1	0	0	0				1	1	1		1		0	138	2	0	3	0.788501	0	0	0	0			5
0	1	1	0	0	0	0	0	0	1				0	0	1	0	1	0	0	106.333	1	1	3	12.8131	0	0	0	0			5
1	1	1	0	0	0	0	0	0	0				0	0	0		1		0	100	1	1	3	1.90554	0	0	0	0			5
0	2	1	1	0	1	0	1	0	1				0	0	0		1		0	113	1	1	3	6.30801	0	0	0	0			5
0	3	0	0	0	0	0	0	0	0				0	0	1		1		0	123.333	1	1	3	0.887064	0	0	0	0			5
1	1	1	0	1	1	0	0	0	1				0	0	1		1		0	111	1	1	3	2.10267	0	0	0	0			5
1	2	1	0	1	1	0	0	1	1				0	0	0	0	1		0	97.3333	1	1	3	2.06982	0	0	0	0			5
1	1	1	1	1	1	1	1	0	1				0	0	0		1		0	94.3333	1	1	3	1.18275	0	0	0	0			5
0	0	1	1	1	1	0	0	0	1				0	0	1	0	1	0	0	99	1	1	3	27.4004	0	0	0	0			5
1	2	2	1	1	1	1	0	1	1				0	0	1	0	1		0	107.333	2	1	3	4.99384	0	0	0	0			5
0	2	0	0	1	1	1	0	1	1				0	0	1		1		0	93.3333	1	1	3	14.6201	0	0	0	0			5
1	3	1	0	1	1	1	1	1	1				0	0	0		1		0	98	1	1	3	4.59959	0	0	0	0			5
1	3	1	0	1	1	1	1	0	1				0	0	0		1		0	106	1	1	3	0.492813	0	0	0	0			3
1	1	2	0	0	1	1	0	1	0				0	0	1		1		0	100	2	1	3	0.558522	0	0	0	0			5
0	1	0	0	0	1	0	0	1	1				0	0	1		1		0	182	1	0	3	10.3162	0	0	0	0			5
1	1	1	0	1	1	0	1	0	1				0	0	1		1		0	96	1	1	3	7.0308	0	0	0	0			5
1	5	1	0	1	0	1	0	1	0				0	0	0		1		0	102	1	1	3	0.459959	0	0	0	0			5
0	0	3	0	0	1	1	1	1	1				0	0	1	0	1		0	105.667	2	1	3	60.8131	0	0	0	0			5
1	1	0	0	0	0	0	0	0	0				0	0	0	0	1	0	0	116	1	1	3	7.45791	0	0	0	0			2
1	1	3	0	1	1	0	0	1	0				0	0	0	0	1	0	0	102.667	2	1	3	4.6653	0	0	0	0			5
1	1	1	0	1	1	1	0	1	0				0	0	0		1		0	118.333	1	1	3	0.952772	0	0	0	0			5
1	3	3	1	0	1	1	0	1	1				0	0	1		1		0	80.3333	2	1	3	1.24846	0	0	0	0			5
1	7	1	0	1	1	0	0	1	1				0	0	0		1		0	101.333	1	1	3	5.97947	0	0	0	0			5
1	0	0	0	0	0	0	0	0	1				0	0	1		1		0	97.6667	1	1	3	12.9446	0	0	0	0			5
1	3	1	1	1	1	1	0	0	0				0	0	0		1		0	103	1	1	3	0.394251	0	0	0	0			4
1	1	1	0	0	1	1	1	0	1				0	0	1		1		0	114.41	1	1	3	0.854209	0	0	0	0			4
1	1	1	1	1	1	1	0	0	1				0	0	0		1		0	117.667	1	1	3	1.05133	0	0	0	0			4
1	2	1	0	1	1	1	1	1	1				0	0	1		1		0	96.6667	1	1	3	12.0903	0	0	0	0			5
0	1	1	0	0	0	0	0	1	1				0	0	0		1		0	102	1	1	3	8.57495	0	0	0	0			5
0	3	0	0	1	1	0	1	0	0				0	0	0		1		0	100	1	1	3	1.24846	0	0	0	0			5
1	3	0	0	0	0	0	0	0	1				0	0	1	0	1	0	0	110.333	1	1	3	26.3162	0	0	0	0			5
0	3	1	1	0	0	1	0	1	1				0	0	0		1		0	197.667	1	0	3	9.00205	0	0	0	0			5
1	3	1	0	0	0	1	0	1	1				0	0	0	0	1		0	93.3333	1	1	3	89.0021	0	0	0	0			5
1	2	2	0	0	0	0	0	0	1				0	0	0		1		0	96.3333	2	1	3	7.49076	0	0	0	0			3
1	2	2	1	1	1	1	0	0	1				0	0	0		1		0	93	2	1	3	30.0616	0	0	0	0			5
0	0	2	1	1	1	1	0	0	1				0	0	0	0	1	0	0	98.3333	2	1	3	9.46201	0	0	0	0			4
1	1	1	0	0	1	0	0	0	1				0	0	0		1		0	89	1	1	3	0	0	0	0	0			5
0	1	1	0	1	1	1	0	1	1				0	0	1		1		0	84	1	1	3	4.13963	0	0	0	0			5
0	1	1	0	0	0	0	0	1	0				0	0	0		1		0	120	1	1	3	0.558522	0	0	0	0			5
1	3	0	0	1	1	0	1	0	1				0	0	0		1		0	113	1	1	3	5.8152	0	0	0	0			5
1	1	0	0	1	1	0	1	0	0				0	0	0	0	1		0	100	1	1	3	1.18275	0	0	0	0			4
0	2	1	1	1	1	1	0	1	1				1	0	0	0	1		0	113	1	1	3	4.33676	0	0	0	0			5
0	1	1	0	0	1	0	0	1	1				0	0	1	0	1		0	99.3333	1	1	3	9.16632	0	0	0	0			5
1	2	2	1	1	1	1	0	1	1				0	0	1	0	1	0	0	100.667	2	1	3	26.9733	0	0	0	0			4
0	1	1	0	1	1	0	1	0	1				0	0	1		1		0	108.667	1	1	3	10.5462	0	0	0	0			5
0	0	1	0	0	1	1	0	0	1				1	1	1		1		0	120	1	1	3	0.361396	0	0	0	0			4
1	1	1	0	0	1	1	0	1	1				0	0	0	0	1		0	98.3333	1	1	3	61.2402	0	0	0	0			4
0	0	1	1	1	1	0	0	0	1				0	0	0		1		0	85.3333	1	1	3	6.14374	0	0	0	0			5
0	1	1	0	1	1	0	0	0	1				0	0	1	0	1	0	0	116.667	1	1	3	17.3799	0	0	0	0			5
1	3	1	0	0	1	0	0	0	1				0	0	1		2		0	131.667	1	0	3	2.26694	0	0	0	0			5
1	1	1	1	1	1	1	0	1	1				0	0	1		2		0	113	1	1	3	9.98768	0	0	0	0			5
0	0	1	0	0	1	1	1	0	1				0	0	0	0	2		0	108	1	1	3	7.09651	0	0	0	0			4
1	0	1	1	1	1	1	0	1	0				0	0	0	1	2		0	103.333	1	1	3	3.31827	0	0	0	0			5
0	3	1	0	0	1	1	1	1	1				0	0	0	0	2		0	113.667	1	1	3	4.76386	0	0	0	0			5
0	3	1	1	0	1	0	0	1	1				0	0	1		2		0	99	1	1	3	52.9281	0	0	0	0			5
1	1	1	0	0	1	0	0	1	0				0	0	0		2		0	87	1	1	3	0	0	0	0	0			4
0	1	1	1	1	1	0	1	0	1				0	0	0		2		0	187.667	1	0	3	9.42916	0	0	0	0			4
1	3	1	0	0	1	1	1	1	1				1	0	1		2		0	111	1	1	3	23.4579	0	0	0	0			4
1	1	1	0	0	1	1	0	1	1				0	0	0	0	2	0	0	114	1	1	3	3.67967	0	0	0	0			5
1	4	1	0	1	1	1	0	0	1				0	0	0		2		0	115.333	1	1	3	0.032854	0	0	0	0			5
1	1	3	0	1	1	0	0	1	0				0	0	0		2		0	96.6667	2	1	3	2.00411	0	0	0	0			5
1	5	1	0	1	1	1	0	0	0				0	0	0		2		0	100	1	1	3	0.098563	0	0	0	0			5
0	5	1	1	1	0	0	0	0	1				0	0	0		2		0	95.6667	1	1	3	1.11704	0	0	0	0			5
1	1	1	0	1	1	0	0	0	1				0	0	0		2		0	122	1	1	3	6.83368	0	0	0	0			5
0	3	0	0	0	1	0	1	0	1				0	0	1		2		0	95.3333	1	1	3	9.62628	0	0	0	0			5
0	1	1	0	0	0	1	0	0	1				0	0	0		2		0	94	1	1	3	3.41684	0	0	0	0			4
0	2	1	0	1	1	1	1	1	1				0	0	1		2		0	98.6667	1	1	3	25.7248	0	0	0	0			5
0	0	1	0	0	0	0	0	0	1				0	0	1		2		0	94.3333	1	1	3	17.2156	0	0	0	0			5
0	1	0	0	0	0	0	0	0	1				0	0	1		2		0	119	1	1	3	8.44353	0	0	0	0			5
1	1	1	1	1	1	0	0	1	1				0	0	1		2		0	111.667	1	1	3	4.89528	0	0	0	0			2
1	1	1	0	1	1	1	0	0	1				0	0	0	0	2		0	100.333	1	1	3	9.3963	0	0	0	0			5
0	3	1	0	1	1	1	1	1	1				0	0	0		2		0	92.3333	1	1	3	2.43121	0	0	0	0			4
0	1	2	0	0	1	0	0	0	1				0	0	0		2		0	81.3333	2	1	3	14.6201	0	0	0	0			5
1	1	1	0	0	0	0	0	0	1				0	0	0		2		0	102.333	1	1	3	13.7002	0	0	0	0			5
0	3	1	0	1	1	1	0	0	1				0	0	1		2		0	100	1	1	3	24.8706	0	0	0	0			5
0	2	2	0	0	1	0	1	0	0				0	0	0		2		0	105.197	2	1	3	1.60986	0	0	0	0			5
0	1	1	0	0	0	0	0	1	1				0	0	1		2		0	102.667	1	1	3	9.62628	0	0	0	0			5
1	1	1	0	0	0	1	0	0	1						0		2		0		1		3	5.51951	0	0	0	0			5
1	3	1	0	1	1	1	0	0	1				0	0	0	0	2		0	102.667	1	1	3	5.51951	0	0	0	0			5
1	1	1	1	1	1	0	0	0	1				0	0	0		2		0	104.667	1	1	3	8.04928	0	0	0	0			5
1	3	1	0	0	0	0	0	0	1				0	0	0		2		0	95.3333	1	1	3	15.9671	0	0	0	0			4
1	2	0	1	1	1	0	1	0	1				0	0	1	1	3		0	134	1	0	3	10.809	0	0	0	0			5
0	2	1	0	1	1	1	1	1	1				0	0	1		3		0	128	1	1	3	1.74127	0	0	0	0			5
1	1	0	0	1	1	0	0	1	1				0	0	1		3		0	154.333	1	0	3	6.17659	0	0	0	0			5
1	2	1	0	0	0	0	0	0	1				0	0	1	0	3	0	0	83.3333	1	1	3	48.3614	0	0	0	0			4
0	1	1	0	1	1	0	0	1	0				0	0	1		3		0	126.667	1	1	3	0.591376	0	0	0	0			5
1	1	1	1	0	1	0	1	0	1				0	0	1		3		0	144.333	1	0	3	26.9733	0	0	0	0			5
1	2	2	1	1	1	1	0	0	0				0	0	0		3		0	88	2	1	3	1.01848	0	0	0	0			5
1	1	1	0	0	0	0	0	0	1				0	0	1		3		0	96	1	1	3	48.2628	0	0	0	0			5
1	1	2	0	1	1	0	0	0	1				0	0	0		3		0	101.333	2	1	3	6.2423	0	0	0	0			4
0	1	2	0	1	1	1	1	1	0				0	0	1		3		0	131.667	2	0	3	0.821355	0	0	0	0			4
0	1	1	0	1	1	0	0	1	1				0	0	0		3		0	103	1	1	3	28.5175	0	0	0	0			5
0	1	1	0	1	1	0	0	1	0		10		0	0	1				1	94	1	1	1	0.065708	0	1	0	0		0	4
1	1	2	1	0	1	1	0	0	0		5		1	1	0		1		1	186	2	0	2	0	0	1	0	0		0	5
0	1	3	0	0	0	0	0	0	1		5		1	1	1		1		1	178	2	0	2	7.45791	0	1	0	0		0	5
1	0	1	1	0	1	1	0	0	1				0	0	0		1		1	94.6667	1	1	1	24.9692	0	0	0	0		0	5
1	3	1	0	1	1	1	1	0	1				1	1	0		1		1	122.333	1	1	1	6.76797	0	0	0	0		0	4
0	5	2	0	0	1	0	1	0	0				0	0	1				0	109	2	1	3	1.05133	0	0	0	0			5
1	2	2	1	0	0	0	0	0	1				0	0	0		1		0	102.333	2	1	3	1.08419	0	0	0	0			5
1	1	2	0	0	0	0	0		1				0	0	0	0	1		0	79.6667	2	1	3	21.2567	0	0	0	0			5
0	0	1	1	1	1	0	0	0	1				0	0	1		1		0	106.333	1	1	3	9.62628	0	0	0	0			5
1	1	2	0	1	1	1	0	0	1				0	0	1		1		0	102.333	2	1	3	10.5791	0	0	0	0			5
0	3	1	0	1	1	1	1	1	1				0	0	0		1		0	104.333	1	1	3	6.86653	0	0	0	0			4
1	1	1	0	0	0	0	0	0	1				0	0	1		1		0	136.667	1	0	3	33.2485	0	0	0	0			5
1	3	1	1	0	1	0	0	0	1				0	0	1		1		0	96.3333	1	1	3	10.0534	0	0	0	0			5
0	1	1	0	1	0	1	0	0	1				0	0	0		1		0	87.3333	1	1	3	5.28953	0	0	0	0			5
1	1	1	0	1	0	1	0	0	0				0	0	1		1		0	104.333	1	1	3	0.558522	0	0	0	0			5
1	1	2	1	1	1	1	0	1	0				0	0	1		1		0	71.1367	2	1	3	4.50103	0	0	0	0			5
0	1	0	0	0	1	1	0	1	1				0	0	1		1		0	104	1	1	3	9.7577	0	0	0	0			5
0	1	4	0	0	1	1	1	1	1				0	0	1		1		0	92	2	1	3	7.75359	0	0	0	0			4
1	5	1	0	1	1	0	1	1	1				0	0	0		1		0	109.333	1	1	3	0.689938	0	0	0	0			5
1	0	1	0	0	1	0	0	0	1				0	0	0	0	1	0	0	94.3333	1	1	3	17.9055	0	0	0	0			5
0	1	0	1	0	0	0	0	1	1				0	0	0		1		0	89	1	1	3	12.386	0	0	0	0			5
1	1	1	0	1	1	0	1	1	1				0	0	0		1		0	104.667	1	1	3	12.1232	0	0	0	0			5
0	2	1	0	1	1	1	1	1	1				0	0	0		1		0	89	1	1	3	29.4374	0	0	0	0			5
1	1	1	0	1	1	1	0	1	1				0	0	1		1		0	100.667	1	1	3	3.0883	0	0	0	0			5
0	1	2	0	1	0	1	0	1	1				0	0	0		1		0	101.783	2	1	3	3.97536	0	0	0	0			5
1	1	1	1	1	1	1	0	1	1				1	1	1		1		0	165.667	1	0	3	0.361396	0	0	0	0			5
1	1	1	1	1	0	1	0	1	1				0	0	0		1		0	91	1	1	3	8.6078	0	0	0	0			4
0	2	1	0	1	0	1	0	1	1				1	0	1		1		0	132	1	0	3	1.87269	0	0	0	0			5
0	3	2	1	1	1	1	0	0	1				1	1	0		1		0	124.667	2	1	3	2.69405	0	0	0	0			4
1	3	2	0	1	1	1	0	0	1				0	0	0		1		0	116.667	2	1	3	2.13552	0	0	0	0			4
1	1	1	0	0	0	0	0	0	1				0	0	0		1		0	101.333	1	1	3	34.3326	0	0	0	0			5
1	1	3	0	0	1	0	1	0	0				0	0	0		1		0	111	2	1	3	0.459959	0	0	0	0			5
0	1	1	0	1	1	0	0	0	1				0	0	0		1		0	101	1	1	3	2.52977	0	0	0	0			5
0	1	1	0	1	1	1	0	0	1				0	0	1		1		0	100.667	1	1	3	18.1027	0	0	0	0			2
0	1	1	0	0	0	0	0	0	1				0	0	0		1		0	105.667	1	1	3	11.269	0	0	0	0			5
0	0	1	0	1	1	1	0	0	1				0	0	1		1		0	91.3333	1	1	3	20.3696	0	0	0	0			4
0	1	2	0	1	1	1	0	1	0				0	0	1		1		0	100	2	1	3	0.098563	0	0	0	0			5
1	5	1	0	0	1	1	0	0	1				1	1	0		1		0	112	1	1	3	32.8871	0	0	0	0			4
1	1	1	0	0	1	0	0	0	1				0	0	0		2		0	103.667	1	1	3	4.69815	0	0	0	0			5
1	1	3	1	1	0	0	0	0	0				0	0	0		2		0	102.667	2	1	3	1.70842	0	0	0	0			5
0	1	1	0	0	1	0	1	0	1				0	0	0		2		0	145.667	1	0	3	7.09651	0	0	0	0			5
0	2	1	1	1	1	0	0	0	1				0	0	1		2		0	111	1	1	3	7.06365	0	0	0	0			5
0	1	1	1	1	1	0	0	0	1				0	0	1		2		0	100.667	1	1	3	24.2136	0	0	0	0			5
0	1	1	1	1	1	1	1	0	1				1	0	0		2		0	128.667	1	1	3	0.262834	0	0	0	0			3
0	2	1	0	0	0	0	0	0	1				0	0	0		2		0	116.333	1	1	3	52.961	0	0	0	0			5
0	3	1	1	0	0	0	0	1	1				0	0	1	0	2	0	0	93	1	1	3	48.23	0	0	0	0			4
0	1	2	0	0	1	0	0	0	1				0	0	1		2		0	117.667	2	1	3	5.19097	0	0	0	0			5
1	0	0	0	0	0	0	0	0	1				0	0	1		2		0	102.333	1	1	3	26.2177	0	0	0	0			5
1	1	1	0	1	1	1	0	1	1				1	0	1		2		0	124.333	1	1	3	9.65914	0	0	0	0			4
1	1	2	1	0	0	0	0	0	1				0	0	1		2		0	107.667	2	1	3	9.29774	0	0	0	0			5
1	0	1	0	0	0	0	0	0	1				0	0	1		2		0	95	1	1	3	32.8542	0	0	0	0			4
0	1	3	0	1	0	1	0	1	1				0	0	0		2		0	100	2	1	3	58.3819	0	0	0	0			5
0	1	1	0	1	1	0	0	0	1				0	0	1		2		0	110.333	1	1	3	24.9692	0	0	0	0			5
1	1	3	0	0	0	0	0	0	0				1	0	0		2		0	126.333	2	1	3	0.032854	0	0	0	0			5
1	1	1	0	0	0	0	0	0	1				0	0	0		2		0	109	1	1	3	13.1088	0	0	0	0			3
1	1	1	0	0	1	0	1	0	1				0	0	0		2		0	89	1	1	3	6.66941	0	0	0	0			5
0	5	1	0	1	1	1	1	1	1				0	0	0		2		0	111.333	1	1	3	4.43532	0	0	0	0			5
1	1	1	0	0	0	0	0	0	1				0	0	1		2		0	109.667	1	1	3	8.04928	0	0	0	0			4
0	1	1	0	1	1	1	0	1	1				0	0	1		3		0	110.667	1	1	3	19.0226	0	0	0	0			5
0	0	1	0	1	0	0	0	1	1				0	0	0		3		0	122.333	1	1	3	17.0185	0	0	0	0			5
1	1	1	0	0	0	1	0	0	1				0	0	0		3		0	107.667	1	1	3	2.49692	0	0	0	0			5
0	1	1	1	1	0	1	0	1	1				0	0	0		3		0	114.667	1	1	3	21.6181	0	0	0	0			5
0	0	1	0	0	0	0	0	0	1				0	0	0		3		0	102.333	1	1	3	35.8111	0	0	0	0			5
0	1	1	0	1	1	0	0	0	1				0	0	1		3		0	116	1	1	3	12.6817	0	0	0	0			3
0	1	1	0	1	1	0	0	1	1				0	0	0		3		0	98.6667	1	1	3	10.6119	0	0	0	0			3
0	0	2	0	0	0	1	0	0	1				0	0	0		1		0	68.6667	2	1	3	2.79261	0	0	0	0			5
0	2	1	1	1	0	0	0	0	1				0	0	1		1		0	104	1	1	3	22.538	0	0	0	0			3
1	1	1	0	1	1	1	1	0	1				0	0	0		2		0	97.3333	1	1	3	8.34497	0	0	0	0			5
1	2	1	0	1	1	0	0	0	0				0	0	1		3		0	94	1	1	3	0.394251	0	0	0	0			5
0	1	1	1	0	0	1	0	1	1	30			0	0	1		1		1	103.667	1	1	1	13.7331	0	0	1	0		0	5
0	1	1	1	1	0	0	0	0	1				0	0	1		1		0	88.3333	1	1	3	10.6776	0	0	0	0			5
1	1	1	1	1	1	1	0	0	0				0	0	0		1		0	90.3333	1	1	3	5.84805	0	0	0	0			5
1	4	1	1	1	1	0	0	1	1				0	0	0		1		0	93.3333	1	1	3	11.3347	0	0	0	0			5
1	2	1	1	1	1	1	0	0	1				0	0	1		1		0	103	1	1	3	10.9076	0	0	0	0			4
0	6	1	1	1	1	0	0	1	1				0	0	0		1		0	96.6667	1	1	3	1.74127	0	0	0	0			5
0	5	3	1	1	0	1	0	1	0				0	0	0		1		0	98	2	1	3	0.032854	0	0	0	0			4
0	5	1	0	0	0	0	0	1	1				0	0	0		2		0	97	1	1	3	16.4271	0	0	0	0			5
0	0	1	0	0	1	1	0	1	0				0	0	1		2		0	110.667	1	1	3	1.70842	0	0	0	0			5
0	1	1							1				0	0	0		3		0	89	1	1	3	12.6489	0	0	0	0			5
1	1	1	0	0	0	0	0	0	1		5		1	1	1	0	1		1	169.667	1	0	2	11.6632	0	1	0	0		0	5
1	4	1	0	1	1	1	0	1	1		5		1	1	0		1		1	158.667	1	0	2	28.5175	0	1	0	0		0	4
1	1	2	0	0	0	0	0	0	0				1	1	1		2		1	176.667	2	0	2	1.21561	0	0	0	0		0	5
1	1	1	1	1	0	1	0	1	1				1	1	1		2		1	203	1	0	2	7.55647	0	0	0	0		0	4
0	1	0	1	1	1	1	0	0	0				0	0	0	1			0	100	1	1	3	0.525667	0	0	0	0			5
1	1	2	0	0	1	1	0	1	0				0	0	1	0			0	71.3333	2	1	3	3.48255	0	0	0	0			5
0	2	1	1	1	1	1	0	0	0				0	0	1		1		0	100	1	1	3	1.1499	0	0	0	0			5
1	1	2	1	0	0	0	0	0	1				0	0	1		1		0	94	2	1	3	12.846	0	0	0	0			4
1	1	3	0	0	0	0	0	0	1				0	0	0		1		0	104.333	2	1	3	0.985626	0	0	0	0			5
0	1	1	0	1	1	0	0	0	1				0	0	1		1		0	109.667	1	1	3	2.66119	0	0	0	0			5
0	0	1	0	0	1	1	1	1	1				0	0	0		1		0	105	1	1	3	63.5729	0	0	0	0			4
1	1	2	0	1	1	1	0	0	1				0	0	0		1		0	106.667	2	1	3	9.85626	0	0	0	0			5
1	1	1	1	0	0	0	0	0	1				0	0	0		1		0	98	1	1	3	7.98357	0	0	0	0			4
0	1	0	0	1	1	0	0	0	1				0	0	1		1		0	107.667	1	1	3	24.2793	0	0	0	0			5
1	2	0	0	1	1	0	1	1	0				0	0	0		1		0	79	1	1	3	0.229979	0	0	0	0			5
0	1	1	0	0	0	0	0	0	1				0	0	1		1		0	94	1	1	3	3.35113	0	0	0	0			4
0	1	1	0	0	0	0	0	0	1				0	0	1	0	1		0	107.667	1	1	3	5.61807	0	0	0	0			5
0	1	2	0	1	1	0	0	1	1				0	0	1		2		0	97.3333	2	1	3	1.24846	0	0	0	0			5
1	1	2	0	1	1	0	0	0	0				0	0	1	1	2		0	95	2	1	3	13.7002	0	0	0	0			5
1	1	1	1	1	0	0	0	1	1				0	0	1	0	2		0	126.667	1	1	3	3.35113	0	0	0	0			5
0	1	1	0	1	1	1	0	0	1				0	0	0	1	2		0	125.667	1	1	3	2.85832	0	0	0	0			5
0	6	1	1	1	0	0	0	1	0				0	0	1	1	2		0	125.667	1	1	3	5.05955	0	0	0	0			3
1	1	1	0	0	1	0	0	1	1				0	0	0		2		0	104.667	1	1	3	2.7269	0	0	0	0			5
1	3	1	0	1	1	1	0	0	1				0	0	1	1	2		0	118.333	1	1	3	14.2587	0	0	0	0			5
0	1	1	0	0	0	0	0	0	0				0	0	0		2		0	101	1	1	3	0.262834	0	0	0	0			3
1	1	1	1	0	1	0	1	0	1				0	0	1		2		0	101.333	1	1	3	17.3799	0	0	0	0			5
0	3	1	0	1	1	0	0	1	0				0	0	0	0	2		0	100	1	1	3	6.53799	0	0	0	0			5
1	1	1	0	0	0	1	0	1	1				0	0	1	0	2		0	108.667	1	1	3	8.93634	0	0	0	0			5
0	2	1	0	0	0	1	0	0	1				0	0	0		3		0	105.333	1	1	3	30.423	0	0	0	0			5
0	2	1	0	1	1	0	1	0	0				0	0	1		1		0	121.333	1	1	3	0.887064	0	0	0	0			5
0	2	1	1	1	1	1	0	1	1				0	0	0		2		0	95.6667	1	1	3	16.5914	0	0	0	0			3
1	1	1	0	0	0				0						0		1		1		1			0.689938	0	0	0	0		0	5
1	1	1	1	0	1	0	0	1	1				1	1	1		2		1	171	1	0	2	2.59548	0	0	0	0		0	5
1	2	1	0	1	0	1	0	0	0		10		1	1	0		1		1	158	1	0	2	1.64271	0	1	0	0		0	5
1	1	1	0	0	1	1	0	1	0				0	0	1	0	1	1	0	113.667	1	1	3	2.26694	0	0	0	0			4
1	3	2	0	0	1	0	1	0	0				1	0	0				0	133.667	2	0	3	0.032854	0	0	0	0			5
1	7	1	0	0	0	0	0	0	0				1	0	0				0	130	1	1	3	0.131417	0	0	0	0			5
0	0	3	0	0	1	0	1	0	1				0	0	0	1		0	0	108.333	2	1	3	16.9528	0	0	0	0			3
1	1	3	1	1	1	1	0	0	0				0	0	1		1		0	83	2	1	3	0.657084	0	0	0	0			5
0	3	2	0	1	0	1	0	1	1				0	0	1	0	1	0	0	95.3333	2	1	3	5.42094	0	0	0	0			5
1	3	2	0	1	1	1	0	1	1				0	0	1	1	1	0	0	103.667	2	1	3	6.89938	0	0	0	0			5
1	1	1	0	1	1	1	1	1	1				0	0	1		1		0	113.333	1	1	3	2.16838	0	0	0	0			4
0	1	1	0	0	0	1	0	1	1				0	0	0		1		0	97.3333	1	1	3	2.00411	0	0	0	0			4
1	2	1	0	1	1	1	0	1	1				0	0	1	1	1		0	111.667	1	1	3	0.788501	0	0	0	0			5
0	0	1	0	0	0	0	0	0	0				0	0	0	0	1		0	107	1	1	3	4.07392	0	0	0	0			5
1	3	1	1	1	1	1	1	1	1				0	0	0		1		0	98	1	1	3	2.06982	0	0	0	0			5
1	1	1	0	1	1	0	0	0	1				0	0	0	0	1		0	103.667	1	1	3	5.38809	0	0	0	0			4
1	0	1	0	0	1	1	0	1	1				0	0	0		1		0	89	1	1	3	9.92197	0	0	0	0			5
0	1	1	0	1	1	1	1	1	0				0	0	1	0	1		0	88.6667	1	1	3	2.33265	0	0	0	0			5
0	2	2	0	0	1	0	0	0	1				0	0	0	0	1		0	80.3333	2	1	3	12.2218	0	0	0	0			5
1	0	3	1	1	1	0	1	1	0				0	0	0	0	1	0	0	100.333	2	1	3	1.08419	0	0	0	0			5
1	2	1	0	0	0	0	1	1	0				0	0	0		1		0	101	1	1	3	1.01848	0	0	0	0			5
1	1	2	1	1	1	1	0	1	1				0	0	1		1		0	92.6667	2	1	3	2.49692	0	0	0	0			5
1	1	0	0	0	0	0	0	0	1				1	0	0		1		0	113	1	1	3	8.9692	0	0	0	0			5
1	1	1	0	1	1	0	0	1	1				0	0	1		1		0	106	1	1	3	14.1602	0	0	0	0			5
1	3	2	0	0	1	1	0	0	1				0	0	0	1	1		0	92	2	1	3	7.55647	0	0	0	0			5
0	0	1	0	1	1	1	0	0	1				0	0	0		1		0	93.6667	1	1	3	5.25667	0	0	0	0			5
0	0	1	1	1	1	1	0	0	1				0	0	0		1		0	103	1	1	3	8.57495	0	0	0	0			5
0	1	0	0	0	0	0	0	0	1				0	0	1		1		0	102.333	1	1	3	16.7556	0	0	0	0			5
0	7	2	0	0	0	0	0	0	1				0	0	0		1		0	77.6667	2	1	3	0.887064	0	0	0	0			5
1	7	0	1	0	1	0	0	0	1				0	0	0		1		0	101.667	1	1	3	9.46201	0	0	0	0			4
0	2	1	0	0	0	0	0	0	1				0	0	0	0	1		0	113.333	1	1	3	22.7351	0	0	0	0			5
1	1	2	0	0	1	0	1	1	0				1	0	0		1		0	125.333	2	1	3	0.558522	0	0	0	0			4
1	1	1	1	1	0	0	0	0	1				0	0	0		1		0	102.333	1	1	3	4.43532	0	0	0	0			5
0	2	1	0	0	1	1	0	1	1				0	0	1		1		0	95	1	1	3	10.6448	0	0	0	0			5
0	0	1	1	1	1	0	0	1	1				0	0	1	0	1	0	0	96.6667	1	1	3	8.24641	0	0	0	0			4
1	3	2	1	1	1	1	0	1	0				0	0	0		1		0	112	2	1	3	1.05133	0	0	0	0			5
0	1	1	0	1	1	1	0	0	1				0	0	0	1	1		0	102.667	1	1	3	1.83984	0	0	0	0			5
1	1	1	0	1	1	1	1	0	1				0	0	0	0	1	0	0	107.333	1	1	3	8.73922	0	0	0	0			5
1	1	1	0	1	1	0	1	0	1				0	0	1		1		0	194.667	1	0	3	2.3655	0	0	0	0			5
0	1	1	0	0	1	0	0	0	1				0	0	0	0	1	0	0	102.483	1	1	3	6.04518	0	0	0	0			5
0	3	1	1	1	1	1	0	0	1				0	0	1	0	1		0	134.333	1	0	3	11.8275	0	0	0	0			5
0	0	0	0	0	1	0	0	0	1				0	0	0	0	1		0	95	1	1	3	7.22793	0	0	0	0			5
0	1	0	0	0	0	0	0	0	1				0	0	1		1		0	109	1	1	3	38.5051	0	0	0	0			5
0	3	1	0	0	0	0	0	0	1				0	0	0	0	1		0	110.333	1	1	3	16.6899	0	0	0	0			5
1	0	1	0	0	0	0	0	1	0				0	0	1	0	1	0	0	97.3333	1	1	3	13.8645	0	0	0	0			5
1	7	1	0	1	1	1	0	1	1				1	1	0		1		0	138	1	0	3	5.91376	0	0	0	0			5
1	3	3	0	1	1	1	1	1	0						0		1		0		2		3	0	0	0	0	0			5
1	7	1	0	1	1	1	0	1	1				0	0	0		1		0	102.333	1	1	3	9.82341	0	0	0	0			5
1	3	2	0	0	0	0	0	0	0				0	0	1		1		0	99.6667	2	1	3	2.43121	0	0	0	0			4
0	1	1	0	0	0	0	0	0	1				0	0	1		1		0	88	1	1	3	18.3984	0	0	0	0			5
0	0	1	0	0	0	1	0	0	0				0	0	0		1		0	102.333	1	1	3	1.9384	0	0	0	0			5
0	2	0	0	1	1	1	0	0	1				0	0	0		2		0	93	1	1	3	6.20945	0	0	0	0			5
1	0	2	0	0	1	1	1	0	1				0	0	0		2		0	110.667	2	1	3	4.79671	0	0	0	0			4
1	1	2	1	1	1	1	0	1	1				0	0	1		2		0	116.333	2	1	3	2.03696	0	0	0	0			5
0	1	2	1	1	1	1	0	1	0				1	1	1		2		0	146.667	2	0	3	0.459959	0	0	0	0			5
0	1	2	0	0	1	0	1	1	0				0	0	0		2		0	145.61	2	0	3	0.722793	0	0	0	0			4
0	1	3	0	1	1	1	0	0	1				0	0	0	0	2		0	110	2	1	3	10.5462	0	0	0	0			4
0	1	1	0	0	0	0	0	0	1				0	0	1	1	2		0	114	1	1	3	17.347	0	0	0	0			5
0	2	1	1	0	1	0	0	1	1				1	0	1		2		0	109.333	1	1	3	11.8604	0	0	0	0			5
1	2	1	0	1	1	1	0	1	1				0	0	1	0	2		0	107.667	1	1	3	7.68788	0	0	0	0			5
1	1	2	0	1	1	1	1	1	1				0	0	1	0	2		0	117	2	1	3	3.41684	0	0	0	0			5
0	0	1	0	0	0	0	0	1	0				0	0	0		2		0	103.333	1	1	3	8.9692	0	0	0	0			3
0	1	1	0	1	1	0	0	0	1				0	0	0		2		0	83.6667	1	1	3	8.37782	0	0	0	0			5
1	0	1	0	0	0	0	0	1	0				0	0	0		2		0	113.667	1	1	3	17.0185	0	0	0	0			5
1	1	0	1	0	0	0	0	0	1				0	0	1		2		0	108.667	1	1	3	23.7207	0	0	0	0			5
0	0	3	0	0	0	0	0	1	1				0	0	0		2		0	97	2	1	3	58.0534	0	0	0	0			4
1	1	0	0	0	0	0	0	0	1				0	0	0		2		0	91.3333	1	1	3	0.459959	0	0	0	0			5
0	0	1	0	1	1	0	0	0	0				0	0	0		2		0	99.6667	1	1	3	2.23409	0	0	0	0			5
0	6	2	0	0	0	0	0	0	1				0	0	1		2		0	98.6667	2	1	3	12.5175	0	0	0	0			5
0	0	1	0	1	1	0	0	0	0				0	0	0		2		0	92.3333	1	1	3	5.02669	0	0	0	0			4
0	1	1	0	0	0	0	0	0	1				0	0	1		3		0	91.6667	1	1	3	10.7105	0	0	0	0			5
0	1	1	0	1	1	1	0	1	1				0	0	0	0	3		0	96.6667	1	1	3	4.92813	0	0	0	0			5
0	0	1	1	1	1	1	0	1	0				0	0	1		3		0	118.667	1	1	3	3.8768	0	0	0	0			5
0	0	1	0	1	1	1	0	1	1				0	0	0		3		0	90.3333	1	1	3	4.76386	0	0	0	0			5
